# Supplementary material for: Identification of rice cornichon as a possible cargo receptor for the Golgi-localized sodium transporter OsHKT1;3
Source: J Exp Bot. 2015 Mar 7;66(9):2733–48. doi: 10.1093/jxb/erv069 (PMC4986874; doi:10.1093/jxb/erv069)
Supplement: Supplementary Data [file supp_erv069_jexbot140194_file002.xlsx]

## Sheet: Sheet1
MIND1 Potential Protein-Protein Interaction by AGI	MIND1 vs MIND1 non-hub	Tertiary Screen (0-3 assays)	Split-GFP Assay	Nub (AGI)	Nub AGI degree MIND1 (out of 1070)	Nub Gene Name	Nub Gene Sub-Type	Nub Gene Type	Nub Membrane Topology Type	Nub #Trans-membrane Domains	SUBACON unique localization(selected first one) for Nub	GO Biological Process Annotation from experimental evidence	Cub (AGI)	Cub AGI degree MIND1 (out of 3656)	Cub Gene Name	Cub Gene Sub-Type	Cub Gene Type	Cub Membrane Topology Type	Cub #Trans-membrane Domains	SUBACON unique localization(selected first one) for Cub	GO Biological Process Annotation from experimental evidence	Coexpressed in any ATTED conditions	Coexpressed over all ATTED conditions
AT3G12180 AT1G24400	MIND1	#N/A	#N/A	AT3G12180	535	AT3G12180	Cornichon	Cornichon	4	3	plasma membrane	No	AT1G24400	39	LHT2	AAAP	Transporter	4	11	vacuole	No	No	No
AT3G12180 AT1G47670	MIND1	#N/A	#N/A	AT3G12180	535	AT3G12180	Cornichon	Cornichon	4	3	plasma membrane	No	AT1G47670	29	LHT4	AAAP	Transporter	4	11	plasma membrane	No	No	No
AT3G12180 AT5G41800	MIND1	3	#N/A	AT3G12180	535	AT3G12180	Cornichon	Cornichon	4	3	plasma membrane	No	AT5G41800	31	ProT4	AAAP	Transporter	4	11	plasma membrane	No	No	No
AT3G12180 AT1G77380	MIND1	6	#N/A	AT3G12180	535	AT3G12180	Cornichon	Cornichon	4	3	plasma membrane	No	AT1G77380	30	AAP3	AAAP	Transporter	4	11	plasma membrane	Yes	NO	YES
AT3G12180 AT3G53510	MIND1	#N/A	#N/A	AT3G12180	535	AT3G12180	Cornichon	Cornichon	4	3	plasma membrane	No	AT3G53510	59	ABCG20	ABC	Transporter	5	6	plasma membrane	No	No	No
AT3G12180 AT1G53270	MIND1	3	#N/A	AT3G12180	535	AT3G12180	Cornichon	Cornichon	4	3	plasma membrane	No	AT1G53270	13	ABCG10	ABC	Transporter	5	6	plasma membrane	No	No	No
AT3G12180 AT1G54350	MIND1	1	#N/A	AT3G12180	535	AT3G12180	Cornichon	Cornichon	4	3	plasma membrane	No	AT1G54350	14	AT1G54350	ABC	Transporter	5	4	plastid	No	No	No
AT3G12180 AT1G70610	MIND1	3	#N/A	AT3G12180	535	AT3G12180	Cornichon	Cornichon	4	3	plasma membrane	No	AT1G70610	12	TAP1	ABC	Transporter	7	5	plastid	No	No	No
AT3G12180 AT2G37360	MIND1	2	#N/A	AT3G12180	535	AT3G12180	Cornichon	Cornichon	4	3	plasma membrane	No	AT2G37360	22	ABCG2	ABC	Transporter	5	6	plasma membrane	No	No	No
AT3G12180 AT2G39480	MIND1	3	#N/A	AT3G12180	535	AT3G12180	Cornichon	Cornichon	4	3	plasma membrane	No	AT2G39480	2	PGP6	ABC	Transporter	5	12	plasma membrane	No	No	No
AT3G12180 AT3G25620	MIND1	3	#N/A	AT3G12180	535	AT3G12180	Cornichon	Cornichon	4	3	plasma membrane	No	AT3G25620	2	AT3G25620	ABC	Transporter	5	6	cytosol	No	No	No
AT3G12180 AT5G19410	MIND1	3	#N/A	AT3G12180	535	AT3G12180	Cornichon	Cornichon	4	3	plasma membrane	No	AT5G19410	13	ABCG23	ABC	Transporter	5	6	plastid	No	No	No
AT3G12180 AT5G61700	MIND1	#N/A	#N/A	AT3G12180	535	AT3G12180	Cornichon	Cornichon	4	3	plasma membrane	No	AT5G61700	1	ATH16	ABC	Transporter	5	6	plasma membrane	No	No	No
AT3G12180 AT1G71330	MIND1	#N/A	#N/A	AT3G12180	535	AT3G12180	Cornichon	Cornichon	4	3	plasma membrane	No	AT1G71330	38	NAP5	ABC	Transporter	5	2	cytosol	No	No Data	No Data
AT3G12180 AT3G21090	MIND1	6	#N/A	AT3G12180	535	AT3G12180	Cornichon	Cornichon	4	3	plasma membrane	No	AT3G21090	25	ABCG15	ABC	Transporter	5	6	plasma membrane	Yes	NO	NO
AT3G12180 AT5G13580	MIND1	#N/A	#N/A	AT3G12180	535	AT3G12180	Cornichon	Cornichon	4	3	plasma membrane	No	AT5G13580	12	ABCG6	ABC	Transporter	5	6	plasma membrane	Yes	NO	NO
AT3G12180 AT5G39040	MIND1	#N/A	#N/A	AT3G12180	535	AT3G12180	Cornichon	Cornichon	4	3	plasma membrane	No	AT5G39040	10	TAP2	ABC	Transporter	7	5	vacuole	Yes	NO	NO
AT3G12180 AT2G37330	MIND1	6	#N/A	AT3G12180	535	AT3G12180	Cornichon	Cornichon	4	3	plasma membrane	No	AT2G37330	35	ALS3	ABC	Transporter	7	7	plasma membrane	Yes	NO	YES
AT3G12180 AT3G55130	MIND1	6	#N/A	AT3G12180	535	AT3G12180	Cornichon	Cornichon	4	3	plasma membrane	No	AT3G55130	5	WBC19	ABC	Transporter	5	6	vacuole	Yes	NO	NO
AT3G12180 AT5G06530	MIND1	6	#N/A	AT3G12180	535	AT3G12180	Cornichon	Cornichon	4	3	plasma membrane	No	AT5G06530	13	ABCG22	ABC	Transporter	5	6	plasma membrane	Yes	NO	NO
AT3G12180 AT1G04120	MIND1	#N/A	#N/A	AT3G12180	535	AT3G12180	Cornichon	Cornichon	4	3	plasma membrane	No	AT1G04120	7	MRP5	ABC	Transporter	7	17	vacuole	Yes	no	no
AT3G12180 AT1G51460	MIND1	#N/A	#N/A	AT3G12180	535	AT3G12180	Cornichon	Cornichon	4	3	plasma membrane	No	AT1G51460	43	ABCG13	ABC	Transporter	5	6	plasma membrane	Yes	NO	NO
AT3G12180 AT1G51500	MIND1	6	#N/A	AT3G12180	535	AT3G12180	Cornichon	Cornichon	4	3	plasma membrane	No	AT1G51500	22	CER5	ABC	Transporter	5	6	plasma membrane	Yes	NO	NO
AT3G12180 AT2G36910	MIND1	#N/A	#N/A	AT3G12180	535	AT3G12180	Cornichon	Cornichon	4	3	plasma membrane	No	AT2G36910	4	PGP1	ABC	Transporter	5	12	plasma membrane	Yes	YES	YES
AT3G12180 AT2G25890	MIND1	3	#N/A	AT3G12180	535	AT3G12180	Cornichon	Cornichon	4	3	plasma membrane	No	AT2G25890	38	AT2G25890	Acyl Lipid Metabolism Family	Enzyme	5	2	plasma membrane	No	No	No
AT3G12180 AT3G49190	MIND1	#N/A	#N/A	AT3G12180	535	AT3G12180	Cornichon	Cornichon	4	3	plasma membrane	No	AT3G49190	23	AT3G49190	Acyl Lipid Metabolism Family	Enzyme	7	3	cytosol	No	No	No
AT3G12180 AT3G52160	MIND1	3	#N/A	AT3G12180	535	AT3G12180	Cornichon	Cornichon	4	3	plasma membrane	No	AT3G52160	5	KCS15	Acyl Lipid Metabolism Family	Enzyme	6	2	extracellular	No	No	No
AT3G12180 AT4G19380	MIND1	2	#N/A	AT3G12180	535	AT3G12180	Cornichon	Cornichon	4	3	plasma membrane	No	AT4G19380	5	AT4G19380	Acyl Lipid Metabolism Family	Enzyme	5	2	cytosol	No	No	No
AT3G12180 AT4G26770	MIND1	3	#N/A	AT3G12180	535	AT3G12180	Cornichon	Cornichon	4	3	plasma membrane	No	AT4G26770	29	AT4G26770	Acyl Lipid Metabolism Family	Enzyme	7	7	peroxisome	No	No	No
AT3G12180 AT5G11650	MIND1	3	#N/A	AT3G12180	535	AT3G12180	Cornichon	Cornichon	4	3	plasma membrane	No	AT5G11650	4	AT5G11650	Acyl Lipid Metabolism Family	Enzyme	2	1	extracellular	No	No	No
AT3G12180 AT3G60620	MIND1	3	#N/A	AT3G12180	535	AT3G12180	Cornichon	Cornichon	4	3	plasma membrane	No	AT3G60620	4	CDS5	Acyl Lipid Metabolism Family	Enzyme	5	6	plastid	No	No	Yes
AT3G12180 AT4G34930	MIND1	2	#N/A	AT3G12180	535	AT3G12180	Cornichon	Cornichon	4	3	plasma membrane	No	AT4G34930	1	AT4G34930	Acyl Lipid Metabolism Family	Enzyme	0	0	cytosol	No	No Data	No Data
AT3G12180 AT3G06470	MIND1	#N/A	#N/A	AT3G12180	535	AT3G12180	Cornichon	Cornichon	4	3	plasma membrane	No	AT3G06470	26	AT3G06470	Acyl Lipid Metabolism Family	Enzyme	7	7	plasma membrane	No	No	No
AT3G12180 AT5G53390	MIND1	6	#N/A	AT3G12180	535	AT3G12180	Cornichon	Cornichon	4	3	plasma membrane	No	AT5G53390	5	AT5G53390	Acyl Lipid Metabolism Family	Enzyme	7	3	cytosol	Yes	NO DATA	NO DATA
AT3G12180 AT2G31360	MIND1	6	#N/A	AT3G12180	535	AT3G12180	Cornichon	Cornichon	4	3	plasma membrane	No	AT2G31360	33	ADS2	Acyl Lipid Metabolism Family	Enzyme	5	6	plasma membrane	Yes	NO	NO
AT3G12180 AT2G38110	MIND1	4	#N/A	AT3G12180	535	AT3G12180	Cornichon	Cornichon	4	3	plasma membrane	No	AT2G38110	2	GP6	Acyl Lipid Metabolism Family	Enzyme	6	2	endoplasmic reticulum	Yes	NO	NO
AT3G12180 AT3G23410	MIND1	6	#N/A	AT3G12180	535	AT3G12180	Cornichon	Cornichon	4	3	plasma membrane	No	AT3G23410	11	FAO3	Acyl Lipid Metabolism Family	Enzyme	5	2	plasma membrane	Yes	NO	NO
AT3G12180 AT3G47220	MIND1	4	#N/A	AT3G12180	535	AT3G12180	Cornichon	Cornichon	4	3	plasma membrane	No	AT3G47220	13	PLC9	Acyl Lipid Metabolism Family	Enzyme	0	0	cytosol	Yes	NO DATA	NO DATA
AT3G12180 AT2G43710	MIND1	#N/A	#N/A	AT3G12180	535	AT3G12180	Cornichon	Cornichon	4	3	plasma membrane	No	AT2G43710	4	SSI2	Acyl Lipid Metabolism Family	Enzyme	0	0	plastid	Yes	NO	NO
AT3G12180 AT2G46330	MIND1	3	#N/A	AT3G12180	535	AT3G12180	Cornichon	Cornichon	4	3	plasma membrane	No	AT2G46330	14	AGP16	AGP	AGP	2	1	extracellular	No	No	No
AT3G12180 AT5G11870	MIND1	3	#N/A	AT3G12180	535	AT3G12180	Cornichon	Cornichon	4	3	plasma membrane	No	AT5G11870	42	AT5G11870	Alkaline phytoceramidase (aPHC)	Unknown	7	7	plasma membrane	No	No	Yes
AT3G12180 AT4G13510	MIND1	#N/A	#N/A	AT3G12180	535	AT3G12180	Cornichon	Cornichon	4	3	plasma membrane	No	AT4G13510	31	AMT1;1	Ammonium Transporter (Amt) Family	Transporter	7	11	plasma membrane	Yes	NO	NO
AT3G12180 AT5G02620	MIND1	3	#N/A	AT3G12180	535	AT3G12180	Cornichon	Cornichon	4	3	plasma membrane	No	AT5G02620	32	ANK1	Ankyrin	Ankyrin	5	4	endoplasmic reticulum	No	No	No
AT3G12180 AT5G51160	MIND1	3	#N/A	AT3G12180	535	AT3G12180	Cornichon	Cornichon	4	3	plasma membrane	No	AT5G51160	47	AT5G51160	Ankyrin	Ankyrin	5	4	cytosol	No	No	No
AT3G12180 AT2G01680	MIND1	3	#N/A	AT3G12180	535	AT3G12180	Cornichon	Cornichon	4	3	plasma membrane	No	AT2G01680	39	AT2G01680	Ankyrin	Ankyrin	5	4	plasma membrane	No	No	Yes
AT3G12180 AT1G05640	MIND1	3	#N/A	AT3G12180	535	AT3G12180	Cornichon	Cornichon	4	3	plasma membrane	No	AT1G05640	56	AT1G05640	Ankyrin	Ankyrin	5	4	cytosol	No	No Data	No Data
AT3G12180 AT5G15500	MIND1	2	#N/A	AT3G12180	535	AT3G12180	Cornichon	Cornichon	4	3	plasma membrane	No	AT5G15500	49	AT5G15500	Ankyrin	Ankyrin	5	4	plasma membrane	No	No Data	No Data
AT3G12180 AT1G68090	MIND1	2	#N/A	AT3G12180	535	AT3G12180	Cornichon	Cornichon	4	3	plasma membrane	No	AT1G68090	4	ANNAT5	Annexin (Annexin) Family	Calcium binding	5	1	cytosol	Yes	NO	NO
AT3G12180 AT3G26110	MIND1	#N/A	#N/A	AT3G12180	535	AT3G12180	Cornichon	Cornichon	4	3	plasma membrane	No	AT3G26110	24	AT3G26110	Anther-specific protein agp1-like	Unknown	6	2	extracellular	No	No	No
AT3G12180 AT1G32350	MIND1	3	#N/A	AT3G12180	535	AT3G12180	Cornichon	Cornichon	4	3	plasma membrane	No	AT1G32350	4	AOX1D	AOX	Enzyme	5	2	mitochondrion	No	No	No
AT3G12180 AT2G25810	MIND1	#N/A	#N/A	AT3G12180	535	AT3G12180	Cornichon	Cornichon	4	3	plasma membrane	No	AT2G25810	13	TIP4;1	Aquaporin	Transporter	5	6	vacuole	No	No	Yes
AT3G12180 AT5G37810	MIND1	#N/A	#N/A	AT3G12180	535	AT3G12180	Cornichon	Cornichon	4	3	plasma membrane	No	AT5G37810	17	NIP4;1	Aquaporin	Transporter	5	6	plasma membrane	No	No Data	No Data
AT3G12180 AT2G34390	MIND1	4	#N/A	AT3G12180	535	AT3G12180	Cornichon	Cornichon	4	3	plasma membrane	No	AT2G34390	24	NIP2;1	Aquaporin	Transporter	5	6	vacuole	Yes	NO DATA	NO DATA
AT3G12180 AT1G01620	MIND1	#N/A	#N/A	AT3G12180	535	AT3G12180	Cornichon	Cornichon	4	3	plasma membrane	No	AT1G01620	38	PIP1;3	Aquaporin	Transporter	5	6	plasma membrane	Yes	NO	NO
AT3G12180 AT3G18480	MIND1	3	#N/A	AT3G12180	535	AT3G12180	Cornichon	Cornichon	4	3	plasma membrane	No	AT3G18480	12	CASP	AtCASP, CASP, CCAAT-displacement protein alternatively spliced product	Unknown	2	1	golgi	No	Yes	Yes
AT3G12180 AT5G47530	MIND1	#N/A	#N/A	AT3G12180	535	AT3G12180	Cornichon	Cornichon	4	3	plasma membrane	No	AT5G47530	45	AT5G47530	Auxin-responsive family protein	Unknown	7	5	plasma membrane	No	No	No
AT3G12180 AT2G45870	MIND1	#N/A	#N/A	AT3G12180	535	AT3G12180	Cornichon	Cornichon	4	3	plasma membrane	No	AT2G45870	3	AT2G45870	Bestrophin-like protein	Unknown	5	2	plastid	No	No	Yes
AT3G12180 AT3G61320	MIND1	#N/A	#N/A	AT3G12180	535	AT3G12180	Cornichon	Cornichon	4	3	plasma membrane	No	AT3G61320	3	AT3G61320	Bestrophin-like protein	Unknown	5	2	plastid	No	No Data	No Data
AT3G12180 AT2G26900	MIND1	6	#N/A	AT3G12180	535	AT3G12180	Cornichon	Cornichon	4	3	plasma membrane	No	AT2G26900	36	AT2G26900	Bile Acid:Na+ Symporter (BASS) Family	Transporter	7	7	plastid	Yes	NO	NO
AT3G12180 AT3G16510	MIND1	#N/A	#N/A	AT3G12180	535	AT3G12180	Cornichon	Cornichon	4	3	plasma membrane	No	AT3G16510	16	AT3G16510	CaLB	Unknown	2	1	nucleus	No	No Data	No Data
AT3G12180 AT5G42370	MIND1	3	#N/A	AT3G12180	535	AT3G12180	Cornichon	Cornichon	4	3	plasma membrane	No	AT5G42370	49	AT5G42370	Calcineurin-like metallo-phosphoesterase superfamily protein	Unknown	2	1	extracellular	No	No	No
AT3G12180 AT3G63380	MIND1	3	#N/A	AT3G12180	535	AT3G12180	Cornichon	Cornichon	4	3	plasma membrane	No	AT3G63380	16	AT3G63380	Calcium ATPase	ATPase	5	10	plasma membrane	No	No	No
AT3G12180 AT2G42390	MIND1	#N/A	#N/A	AT3G12180	535	AT3G12180	Cornichon	Cornichon	4	3	plasma membrane	No	AT2G42390	38	AT2G42390	calmodulin	Kinase	2	1	extracellular	No	No	No
AT3G12180 AT2G43290	MIND1	#N/A	#N/A	AT3G12180	535	AT3G12180	Cornichon	Cornichon	4	3	plasma membrane	No	AT2G43290	1	MSS3	Calmodulin	EF hand	0	0	plasma membrane	No	No	No
AT3G12180 AT3G02410	MIND1	#N/A	#N/A	AT3G12180	535	AT3G12180	Cornichon	Cornichon	4	3	plasma membrane	No	AT3G02410	22	ICME-LIKE2	Carbohydrate Esterase Gene Families	Enzyme	3	1	plasma membrane	Yes	NO DATA	NO DATA
AT3G12180 AT2G45670	MIND1	#N/A	#N/A	AT3G12180	535	AT3G12180	Cornichon	Cornichon	4	3	plasma membrane	No	AT2G45670	9	AT2G45670	CBL	EF-hand containing proteins	5	2	cytosol	No	No	No
AT3G12180 AT2G29410	MIND1	#N/A	#N/A	AT3G12180	535	AT3G12180	Cornichon	Cornichon	4	3	plasma membrane	No	AT2G29410	20	MTPB1	CDF	Transporter	5	6	endoplasmic reticulum	No	No	No
AT3G12180 AT2G46800	MIND1	6	#N/A	AT3G12180	535	AT3G12180	Cornichon	Cornichon	4	3	plasma membrane	No	AT2G46800	9	MTP1	CDF	Transporter	5	6	vacuole	Yes	NO	NO
AT3G12180 AT4G39350	MIND1	2	#N/A	AT3G12180	535	AT3G12180	Cornichon	Cornichon	4	3	plasma membrane	No	AT4G39350	17	CESA2	Cellulose Synthase	Enzyme	5	8	plasma membrane	Yes	NO	NO
AT3G12180 AT3G03050	MIND1	6	#N/A	AT3G12180	535	AT3G12180	Cornichon	Cornichon	4	3	plasma membrane	No	AT3G03050	2	CSLD3	Cellulose Synthase	Enzyme	5	8	extracellular	Yes	NO	NO
AT3G12180 AT5G17420	MIND1	0	#N/A	AT3G12180	535	AT3G12180	Cornichon	Cornichon	4	3	plasma membrane	No	AT5G17420	5	CESA7	Cellulose Synthase	Enzyme	5	8	extracellular	Yes	NO	NO
AT3G12180 AT3G27170	MIND1	#N/A	#N/A	AT3G12180	535	AT3G12180	Cornichon	Cornichon	4	3	plasma membrane	No	AT3G27170	13	CLC-B	Chloride Channel (ClC) Family	Transporter	5	10	plasma membrane	No	No	No
AT3G12180 AT1G69970	MIND1	#N/A	#N/A	AT3G12180	535	AT3G12180	Cornichon	Cornichon	4	3	plasma membrane	No	AT1G69970	21	CLE26	CLE26, CLAVATA3/ESR-RELATED 26	Unknown	0	0	extracellular	No	No	No
AT3G12180 AT1G06225	MIND1	#N/A	#N/A	AT3G12180	535	AT3G12180	Cornichon	Cornichon	4	3	plasma membrane	No	AT1G06225	24	CLE3	CLE3, CLAVATA3/ESR-RELATED 3	Unknown	0	0	extracellular	No	No	No
AT3G12180 AT4G01010	MIND1	0	#N/A	AT3G12180	535	AT3G12180	Cornichon	Cornichon	4	3	plasma membrane	No	AT4G01010	2	CNGC13	CNGC	Transporter	5	6	plasma membrane	No	No	No
AT3G12180 AT4G30360	MIND1	#N/A	#N/A	AT3G12180	535	AT3G12180	Cornichon	Cornichon	4	3	plasma membrane	No	AT4G30360	13	CNGC17	CNGC	Transporter	5	6	plasma membrane	No	No	No
AT3G12180 AT4G30560	MIND1	#N/A	#N/A	AT3G12180	535	AT3G12180	Cornichon	Cornichon	4	3	plasma membrane	No	AT4G30560	21	CNGC9	CNGC	Transporter	5	6	plasma membrane	No	No	No
AT3G12180 AT5G57940	MIND1	3	#N/A	AT3G12180	535	AT3G12180	Cornichon	Cornichon	4	3	plasma membrane	No	AT5G57940	24	CNGC5	CNGC	Transporter	5	6	plasma membrane	No	No	No
AT3G12180 AT2G23980	MIND1	0	#N/A	AT3G12180	535	AT3G12180	Cornichon	Cornichon	4	3	plasma membrane	No	AT2G23980	16	CNGC6	CNGC	Transporter	5	6	plasma membrane	Yes	NO	YES
AT3G12180 AT4G37220	MIND1	#N/A	#N/A	AT3G12180	535	AT3G12180	Cornichon	Cornichon	4	3	plasma membrane	No	AT4G37220	21	AT4G37220	Cold acclimation protein WCOR413 family	Unknown	7	5	plasma membrane	Yes	NO	NO
AT3G12180 AT1G29390	MIND1	#N/A	#N/A	AT3G12180	535	AT3G12180	Cornichon	Cornichon	4	3	plasma membrane	No	AT1G29390	11	COR314-TM2	Cold acclimation protein WCOR413 family	Unknown	7	3	plastid	Yes	no	no
AT3G12180 AT2G15970	MIND1	6	#N/A	AT3G12180	535	AT3G12180	Cornichon	Cornichon	4	3	plasma membrane	No	AT2G15970	23	COR413-PM1	Cold acclimation protein WCOR413 family	Unknown	7	5	plasma membrane	Yes	NO	NO
AT3G12180 AT3G46900	MIND1	#N/A	#N/A	AT3G12180	535	AT3G12180	Cornichon	Cornichon	4	3	plasma membrane	No	AT3G46900	11	COPT2	COPT	Transporter	7	3	plasma membrane	Yes	NO	NO
AT3G12180 AT5G20650	MIND1	#N/A	#N/A	AT3G12180	535	AT3G12180	Cornichon	Cornichon	4	3	plasma membrane	No	AT5G20650	7	COPT5	COPT	Transporter	7	3	vacuole	Yes	yes	no
AT3G12180 AT4G21940	MIND1	1	#N/A	AT3G12180	535	AT3G12180	Cornichon	Cornichon	4	3	plasma membrane	No	AT4G21940	10	CPK15	CPK	Kinase	0	0	cytosol	No	No	No
AT3G12180 AT5G12480	MIND1	#N/A	#N/A	AT3G12180	535	AT3G12180	Cornichon	Cornichon	4	3	plasma membrane	No	AT5G12480	32	CPK7	CPK	Kinase	0	0	cytosol	No	No	No
AT3G12180 AT1G47220	MIND1	#N/A	#N/A	AT3G12180	535	AT3G12180	Cornichon	Cornichon	4	3	plasma membrane	No	AT1G47220	7	CYCA3;3	Cyclin	Cyclin	0	0	nucleus	No	No	No
AT3G12180 AT3G22060	MIND1	#N/A	#N/A	AT3G12180	535	AT3G12180	Cornichon	Cornichon	4	3	plasma membrane	No	AT3G22060	4	AT3G22060	Cystein rich repeat secretory protein	Cystein rich repeat secretory protein	0	0	extracellular	Yes	NO	NO
AT3G12180 AT2G33330	MIND1	6	#N/A	AT3G12180	535	AT3G12180	Cornichon	Cornichon	4	3	plasma membrane	No	AT2G33330	3	PDLP3	Cystein rich repeat secretory protein	Cystein rich repeat secretory protein	0	0	extracellular	Yes	NO	NO
AT3G12180 AT3G61750	MIND1	1	#N/A	AT3G12180	535	AT3G12180	Cornichon	Cornichon	4	3	plasma membrane	No	AT3G61750	12	AT3G61750	Cytochrome b561/ferric reductase transmembrane with DOMON related domain	Unknown	7	5	plasma membrane	No	No Data	No Data
AT3G12180 AT1G78490	MIND1	3	#N/A	AT3G12180	535	AT3G12180	Cornichon	Cornichon	4	3	plasma membrane	No	AT1G78490	22	CYP708A3	Cytochrome P450	Enzyme	2	1	endoplasmic reticulum	No	No	No
AT3G12180 AT2G45560	MIND1	#N/A	#N/A	AT3G12180	535	AT3G12180	Cornichon	Cornichon	4	3	plasma membrane	No	AT2G45560	9	CYP76C1	Cytochrome P450	Enzyme	2	1	endoplasmic reticulum	No	No	No
AT3G12180 AT4G15380	MIND1	#N/A	#N/A	AT3G12180	535	AT3G12180	Cornichon	Cornichon	4	3	plasma membrane	No	AT4G15380	23	CYP705A4	Cytochrome P450	Enzyme	2	1	endoplasmic reticulum	No	No	No
AT3G12180 AT5G52320	MIND1	3	#N/A	AT3G12180	535	AT3G12180	Cornichon	Cornichon	4	3	plasma membrane	No	AT5G52320	2	CYP96A4	Cytochrome P450	Enzyme	2	1	endoplasmic reticulum	No	No	No
AT3G12180 AT3G26170	MIND1	2	#N/A	AT3G12180	535	AT3G12180	Cornichon	Cornichon	4	3	plasma membrane	No	AT3G26170	10	CYP71B19	Cytochrome P450	Enzyme	2	1	endoplasmic reticulum	No	No Data	No Data
AT3G12180 AT5G10610	MIND1	2	#N/A	AT3G12180	535	AT3G12180	Cornichon	Cornichon	4	3	plasma membrane	No	AT5G10610	8	CYP81K1	Cytochrome P450	Enzyme	2	1	endoplasmic reticulum	No	No Data	No Data
AT3G12180 AT5G38970	MIND1	#N/A	#N/A	AT3G12180	535	AT3G12180	Cornichon	Cornichon	4	3	plasma membrane	No	AT5G38970	14	BR6OX1	Cytochrome P450	Enzyme	2	1	endoplasmic reticulum	Yes	NO	NO
AT3G12180 AT4G13770	MIND1	#N/A	#N/A	AT3G12180	535	AT3G12180	Cornichon	Cornichon	4	3	plasma membrane	No	AT4G13770	12	CYP83A1|REF2	Cytochrome P450	Enzyme	2	1	endoplasmic reticulum	Yes	NO	YES
AT3G12180 AT1G16410	MIND1	6	#N/A	AT3G12180	535	AT3G12180	Cornichon	Cornichon	4	3	plasma membrane	No	AT1G16410	1	BUS1|CYP79F1|SPS1	Cytochrome P450	Enzyme	2	1	endoplasmic reticulum	Yes	NO DATA	NO DATA
AT3G12180 AT2G35520	MIND1	3	#N/A	AT3G12180	535	AT3G12180	Cornichon	Cornichon	4	3	plasma membrane	No	AT2G35520	62	DAD2	DAD	DAD	7	3	plasma membrane	No	Yes	Yes
AT3G12180 AT1G32210	MIND1	#N/A	#N/A	AT3G12180	535	AT3G12180	Cornichon	Cornichon	4	3	plasma membrane	No	AT1G32210	18	DAD1	DAD	DAD	7	3	vacuole	Yes	YES	YES
AT3G12180 AT5G43750	MIND1	6	#N/A	AT3G12180	535	AT3G12180	Cornichon	Cornichon	4	3	plasma membrane	No	AT5G43750	11	NDH18	Dehydrogenase	Enzyme	2	1	plastid	Yes	NO	NO
AT3G12180 AT4G04860	MIND1	3	#N/A	AT3G12180	535	AT3G12180	Cornichon	Cornichon	4	3	plasma membrane	No	AT4G04860	24	DER2-2	Derlin	Derlin	5	4	endoplasmic reticulum	No	No	No
AT3G12180 AT4G29330	MIND1	#N/A	#N/A	AT3G12180	535	AT3G12180	Cornichon	Cornichon	4	3	plasma membrane	No	AT4G29330	28	DER1	Derlin	Unknown	5	4	endoplasmic reticulum	No	No	No
AT3G12180 AT1G12500	MIND1	#N/A	#N/A	AT3G12180	535	AT3G12180	Cornichon	Cornichon	4	3	plasma membrane	No	AT1G12500	16	AT1G12500	DMT	Transporter	5	10	plasma membrane	No	No	No
AT3G12180 AT3G27200	MIND1	#N/A	#N/A	AT3G12180	535	AT3G12180	Cornichon	Cornichon	4	3	plasma membrane	No	AT3G27200	8	AT3G27200	DMT	Transporter	2	1	extracellular	No	No	No
AT3G12180 AT4G31840	MIND1	3	#N/A	AT3G12180	535	AT3G12180	Cornichon	Cornichon	4	3	plasma membrane	No	AT4G31840	45	ENODL15	DMT	Transporter	2	1	extracellular	No	No	No
AT3G12180 AT5G05820	MIND1	3	#N/A	AT3G12180	535	AT3G12180	Cornichon	Cornichon	4	3	plasma membrane	No	AT5G05820	20	AT5G05820	DMT	Transporter	5	10	extracellular	No	No	No
AT3G12180 AT5G59740	MIND1	#N/A	#N/A	AT3G12180	535	AT3G12180	Cornichon	Cornichon	4	3	plasma membrane	No	AT5G59740	7	AT5G59740	DMT	Transporter	5	8	vacuole	No	No	No
AT3G12180 AT4G18205	MIND1	3	#N/A	AT3G12180	535	AT3G12180	Cornichon	Cornichon	4	3	plasma membrane	No	AT4G18205	10	AT4G18200	DMT	Transporter	5	10	plasma membrane	No	No Data	No Data
AT3G12180 AT5G07475	MIND1	#N/A	#N/A	AT3G12180	535	AT3G12180	Cornichon	Cornichon	4	3	plasma membrane	No	AT5G07475	44	AT5G07475	DMT	Transporter	2	1	extracellular	No	No Data	No Data
AT3G12180 AT5G57100	MIND1	#N/A	#N/A	AT3G12180	535	AT3G12180	Cornichon	Cornichon	4	3	plasma membrane	No	AT5G57100	14	AT5G57100	DMT	Transporter	5	10	extracellular	No	No	No
AT3G12180 AT2G28315	MIND1	#N/A	#N/A	AT3G12180	535	AT3G12180	Cornichon	Cornichon	4	3	plasma membrane	No	AT2G28315	22	AT2G28315	DMT	Transporter	5	10	vacuole	No	No Data	No Data
AT3G12180 AT3G01550	MIND1	6	#N/A	AT3G12180	535	AT3G12180	Cornichon	Cornichon	4	3	plasma membrane	No	AT3G01550	36	PPT2	DMT	Transporter	5	10	plastid	Yes	NO	NO
AT3G12180 AT4G23010	MIND1	#N/A	#N/A	AT3G12180	535	AT3G12180	Cornichon	Cornichon	4	3	plasma membrane	No	AT4G23010	18	UTR2	DMT	Transporter	5	8	plasma membrane	Yes	NO	NO
AT3G12180 AT5G17630	MIND1	#N/A	#N/A	AT3G12180	535	AT3G12180	Cornichon	Cornichon	4	3	plasma membrane	No	AT5G17630	6	AT5G17630	DMT	Transporter	5	10	plastid	Yes	yes	no
AT3G12180 AT5G20230	MIND1	#N/A	#N/A	AT3G12180	535	AT3G12180	Cornichon	Cornichon	4	3	plasma membrane	No	AT5G20230	62	BCB	DMT	Transporter	2	1	extracellular	Yes	NO	NO
AT3G12180 AT1G14360	MIND1	#N/A	#N/A	AT3G12180	535	AT3G12180	Cornichon	Cornichon	4	3	plasma membrane	No	AT1G14360	16	UTR3	DMT	Transporter	5	8	vacuole	Yes	no	no
AT3G12180 AT5G54800	MIND1	#N/A	#N/A	AT3G12180	535	AT3G12180	Cornichon	Cornichon	4	3	plasma membrane	No	AT5G54800	17	GPT1	DMT	Transporter	5	10	plastid	Yes	NO	NO
AT3G12180 AT1G61800	MIND1	#N/A	#N/A	AT3G12180	535	AT3G12180	Cornichon	Cornichon	4	3	plasma membrane	No	AT1G61800	4	GPT2	DMT	Transporter	5	10	plastid	Yes	no	no
AT3G12180 AT2G29650	MIND1	6	#N/A	AT3G12180	535	AT3G12180	Cornichon	Cornichon	4	3	plasma membrane	No	AT2G29650	30	PHT4;1	Drug:H+ Antiporter-1 (12 Spanner)	Transporter	5	12	plastid	Yes	NO	NO
AT3G12180 AT3G50120	MIND1	0	#N/A	AT3G12180	535	AT3G12180	Cornichon	Cornichon	4	3	plasma membrane	No	AT3G50120	19	AT3G50120	DUF247	Unknown	2	1	plasma membrane	No	No	No
AT3G12180 AT3G50190	MIND1	3	#N/A	AT3G12180	535	AT3G12180	Cornichon	Cornichon	4	3	plasma membrane	No	AT3G50190	10	AT3G50190	DUF247	Unknown	2	1	plastid	No	No	No
AT3G12180 AT1G65985	MIND1	1	#N/A	AT3G12180	535	AT3G12180	Cornichon	Cornichon	4	3	plasma membrane	No	AT1G65985	7	AT1G65985	DUF247	Unknown	2	1	plasma membrane	No	No Data	No Data
AT3G12180 AT1G18730	MIND1	#N/A	#N/A	AT3G12180	535	AT3G12180	Cornichon	Cornichon	4	3	plasma membrane	No	AT1G18730	15	NDF6	Electron transport	Chloroplast	2	1	plastid	No	No	No
AT3G12180 AT4G22890	MIND1	#N/A	#N/A	AT3G12180	535	AT3G12180	Cornichon	Cornichon	4	3	plasma membrane	No	AT4G22890	10	PGR5-LIKE A	Electron Transport	Chloroplast	5	2	plastid	Yes	NO	NO
AT3G12180 AT3G22840	MIND1	6	#N/A	AT3G12180	535	AT3G12180	Cornichon	Cornichon	4	3	plasma membrane	No	AT3G22840	23	ELIP1	ELIP	Unknown	4	3	plastid	Yes	NO	NO
AT3G12180 AT1G49510	MIND1	#N/A	#N/A	AT3G12180	535	AT3G12180	Cornichon	Cornichon	4	3	plasma membrane	No	AT1G49510	19	EMB1273	emb1273, embryo defective 1273	Unknown	5	4	plastid	No	No	No
AT3G12180 AT5G63050	MIND1	2	#N/A	AT3G12180	535	AT3G12180	Cornichon	Cornichon	4	3	plasma membrane	No	AT5G63050	31	EMB2759	EMB2759, embryo defective 2759	Unknown	5	2	mitochondrion	No	No	No
AT3G12180 AT3G07680	MIND1	#N/A	#N/A	AT3G12180	535	AT3G12180	Cornichon	Cornichon	4	3	plasma membrane	No	AT3G07680	25	AT3G07680	emp24/gp25L/p24 family/GOLD family protein	Unknown	2	1	extracellular	No	No	No
AT3G12180 AT1G09580	MIND1	3	#N/A	AT3G12180	535	AT3G12180	Cornichon	Cornichon	4	3	plasma membrane	No	AT1G09580	5	AT1G09580	emp24/gp25L/p24 family/GOLD family protein	Unknown	2	1	plasma membrane	No	No Data	No Data
AT3G12180 AT1G69460	MIND1	#N/A	#N/A	AT3G12180	535	AT3G12180	Cornichon	Cornichon	4	3	plasma membrane	No	AT1G69460	13	AT1G69460	emp24/gp25L/p24 family/GOLD family protein	Unknown	2	1	extracellular	No	No Data	No Data
AT3G12180 AT2G01970	MIND1	3	#N/A	AT3G12180	535	AT3G12180	Cornichon	Cornichon	4	3	plasma membrane	No	AT2G01970	54	AT2G01970	Endomembrane protein 70	Trafficking	7	9	plasma membrane	No	Yes	Yes
AT3G12180 AT5G10840	MIND1	#N/A	#N/A	AT3G12180	535	AT3G12180	Cornichon	Cornichon	4	3	plasma membrane	No	AT5G10840	32	AT5G10840	Endomembrane protein 70	Trafficking	7	9	plasma membrane	No	Yes	Yes
AT3G12180 AT2G24170	MIND1	#N/A	#N/A	AT3G12180	535	AT3G12180	Cornichon	Cornichon	4	3	plasma membrane	No	AT2G24170	23	AT2G24170	Endomembrane protein 70	Trafficking	7	9	plasma membrane	No	Yes	No
AT3G12180 AT1G29330	MIND1	6	#N/A	AT3G12180	535	AT3G12180	Cornichon	Cornichon	4	3	plasma membrane	No	AT1G29330	29	ERD2	ER lumen protein retaining receptor, HDEL receptor	Trafficking	5	8	endoplasmic reticulum	Yes	NO	NO
AT3G12180 AT1G30360	MIND1	3	#N/A	AT3G12180	535	AT3G12180	Cornichon	Cornichon	4	3	plasma membrane	No	AT1G30360	13	ERD4	ERD4 family	ERD4 family	7	9	plasma membrane	No	No	No
AT3G12180 AT1G58520	MIND1	3	#N/A	AT3G12180	535	AT3G12180	Cornichon	Cornichon	4	3	plasma membrane	No	AT1G58520	6	RXW8	ERD4 family	ERD4 family	7	9	plasma membrane	No	No Data	No Data
AT3G12180 AT1G55230	MIND1	2	#N/A	AT3G12180	535	AT3G12180	Cornichon	Cornichon	4	3	plasma membrane	No	AT1G55230	23	AT1G55230	Family of unknown function (DUF716)	Unknown	7	7	plasma membrane	No	No Data	No Data
AT3G12180 AT4G12950	MIND1	3	#N/A	AT3G12180	535	AT3G12180	Cornichon	Cornichon	4	3	plasma membrane	No	AT4G12950	51	AT4G12950	Fasciclin-like arabinogalactan family protein	Unknown	0	0	extracellular	No	No Data	No Data
AT3G12180 AT5G25260	MIND1	#N/A	#N/A	AT3G12180	535	AT3G12180	Cornichon	Cornichon	4	3	plasma membrane	No	AT5G25260	10	AT5G25260	Flotillin	Stomatin	1	0	cytosol	No	No Data	No Data
AT3G12180 AT5G25250	MIND1	6	#N/A	AT3G12180	535	AT3G12180	Cornichon	Cornichon	4	3	plasma membrane	No	AT5G25250	3	FLOT1	Flotillin	Stomatin	1	0	cytosol	Yes	NO DATA	NO DATA
AT3G12180 AT3G07540	MIND1	3	#N/A	AT3G12180	535	AT3G12180	Cornichon	Cornichon	4	3	plasma membrane	No	AT3G07540	14	AT3G07540	Formin like	Formin like	2	1	plasma membrane	No	No	No
AT3G12180 AT5G48360	MIND1	2	#N/A	AT3G12180	535	AT3G12180	Cornichon	Cornichon	4	3	plasma membrane	No	AT5G48360	6	AT5G48360	Formin like	Formin like	2	1	extracellular	No	No	No
AT3G12180 AT1G03160	MIND1	#N/A	#N/A	AT3G12180	535	AT3G12180	Cornichon	Cornichon	4	3	plasma membrane	No	AT1G03160	7	FZL	FZL, FZO-like	Unknown	5	2	plastid	Yes	no	no
AT3G12180 AT4G34460	MIND1	6	#N/A	AT3G12180	535	AT3G12180	Cornichon	Cornichon	4	3	plasma membrane	No	AT4G34460	6	AGB1	G protein beta	Heterotrimeric G Protein Signaling	0	0	endoplasmic reticulum	Yes	NO	YES
AT3G12180 AT5G48410	MIND1	#N/A	#N/A	AT3G12180	535	AT3G12180	Cornichon	Cornichon	4	3	plasma membrane	No	AT5G48410	5	GLR1.3	Glutamate-gated Ion Channel (GIC) Family	Transporter	7	3	plasma membrane	No	No	No
AT3G12180 AT3G04110	MIND1	#N/A	#N/A	AT3G12180	535	AT3G12180	Cornichon	Cornichon	4	3	plasma membrane	No	AT3G04110	15	GLR1	Glutamate-gated Ion Channel (GIC) Family	Transporter	7	3	plasma membrane	Yes	NO	NO
AT3G12180 AT1G05200	MIND1	6	#N/A	AT3G12180	535	AT3G12180	Cornichon	Cornichon	4	3	plasma membrane	No	AT1G05200	11	GLR3.4	Glutamate-gated Ion Channel (GIC) Family	Transporter	7	3	plasma membrane	Yes	NO	NO
AT3G12180 AT5G24920	MIND1	6	#N/A	AT3G12180	535	AT3G12180	Cornichon	Cornichon	4	3	plasma membrane	No	AT5G24920	7	GDU5	Glutamine Dumper	Glutamine Dumper	2	1	plasma membrane	Yes	NO DATA	NO DATA
AT3G12180 AT5G57685	MIND1	6	#N/A	AT3G12180	535	AT3G12180	Cornichon	Cornichon	4	3	plasma membrane	No	AT5G57685	7	GDU3	Glutamine Dumper	Transporter	2	1	plasma membrane	Yes	NO DATA	NO DATA
AT3G12180 AT3G57070	MIND1	2	#N/A	AT3G12180	535	AT3G12180	Cornichon	Cornichon	4	3	plasma membrane	No	AT3G57070	4	AT3G57070	Glutaredoxin	Enzyme	0	0	plastid	No	No	No
AT3G12180 AT1G30080	MIND1	#N/A	#N/A	AT3G12180	535	AT3G12180	Cornichon	Cornichon	4	3	plasma membrane	No	AT1G30080	47	AT1G30080	Glycosyl hydrolase	Enzyme	2	1	extracellular	No	No	No
AT3G12180 AT2G44490	MIND1	6	#N/A	AT3G12180	535	AT3G12180	Cornichon	Cornichon	4	3	plasma membrane	No	AT2G44490	3	PEN2	Glycosyl Hydrolase	Enzyme	2	1	peroxisome	Yes	NO	NO
AT3G12180 AT2G35710	MIND1	3	#N/A	AT3G12180	535	AT3G12180	Cornichon	Cornichon	4	3	plasma membrane	No	AT2G35710	9	AT2G35710	Glycosyl transferase	Enzyme	7	5	plasma membrane	No	No	No
AT3G12180 AT4G03600	MIND1	#N/A	#N/A	AT3G12180	535	AT3G12180	Cornichon	Cornichon	4	3	plasma membrane	No	AT4G03600	27	AT4G03600	Glycosyl transferase	Enzyme	5	4	plasma membrane	No	No	No
AT3G12180 AT4G28330	MIND1	#N/A	#N/A	AT3G12180	535	AT3G12180	Cornichon	Cornichon	4	3	plasma membrane	No	AT4G28330	26	AT4G28330	Glycosyl transferase	Enzyme	5	4	plasma membrane	No	No	No
AT3G12180 AT5G07510	MIND1	#N/A	#N/A	AT3G12180	535	AT3G12180	Cornichon	Cornichon	4	3	plasma membrane	No	AT5G07510	7	GRP14	GRP	Unknown	0	0	plasma membrane	Yes	no	no
AT3G12180 AT4G35080	MIND1	#N/A	#N/A	AT3G12180	535	AT3G12180	Cornichon	Cornichon	4	3	plasma membrane	No	AT4G35080	23	AT4G35080	high-affinity nickel-transport protein family	Transporter	5	8	plastid	No	No Data	No Data
AT3G12180 AT3G23150	MIND1	2	#N/A	AT3G12180	535	AT3G12180	Cornichon	Cornichon	4	3	plasma membrane	No	AT3G23150	9	ETR2	Histidine Kinase	Two-component system family	7	3	plasma membrane	No	No	No
AT3G12180 AT1G66340	MIND1	2	#N/A	AT3G12180	535	AT3G12180	Cornichon	Cornichon	4	3	plasma membrane	No	AT1G66340	27	ETR1	Histidine Kinase	Two-component system family	7	3	endoplasmic reticulum	Yes	NO	NO
AT3G12180 AT5G43460	MIND1	3	#N/A	AT3G12180	535	AT3G12180	Cornichon	Cornichon	4	3	plasma membrane	No	AT5G43460	9	AT5G43460	HR-like lesion-inducing protein-related	Unknown	7	3	extracellular	No	Yes	Yes
AT3G12180 AT5G27490	MIND1	#N/A	#N/A	AT3G12180	535	AT3G12180	Cornichon	Cornichon	4	3	plasma membrane	No	AT5G27490	15	AT5G27490	Integral membrane Yip1 family protein	Unknown	4	5	plasma membrane	No	No	Yes
AT3G12180 AT2G01770	MIND1	#N/A	#N/A	AT3G12180	535	AT3G12180	Cornichon	Cornichon	4	3	plasma membrane	No	AT2G01770	11	VIT1	Iron transporter	Transporter	7	5	vacuole	Yes	no	no
AT3G12180 AT4G22200	MIND1	5	#N/A	AT3G12180	535	AT3G12180	Cornichon	Cornichon	4	3	plasma membrane	No	AT4G22200	4	AKT2/3	K+ channel	Transporter	5	6	extracellular	Yes	NO	NO
AT3G12180 AT4G32650	MIND1	#N/A	#N/A	AT3G12180	535	AT3G12180	Cornichon	Cornichon	4	3	plasma membrane	No	AT4G32650	9	KC1	K+ channel	Transporter	5	6	plastid	Yes	NO	NO
AT3G12180 AT1G70300	MIND1	#N/A	#N/A	AT3G12180	535	AT3G12180	Cornichon	Cornichon	4	3	plasma membrane	No	AT1G70300	11	KUP6	KUP	Transporter	5	12	vacuole	No	No	No
AT3G12180 AT2G40540	MIND1	3	#N/A	AT3G12180	535	AT3G12180	Cornichon	Cornichon	4	3	plasma membrane	No	AT2G40540	6	ATKT2	KUP	Transporter	5	12	plasma membrane	No	No	No
AT3G12180 AT5G09400	MIND1	0	#N/A	AT3G12180	535	AT3G12180	Cornichon	Cornichon	4	3	plasma membrane	No	AT5G09400	6	KUP7	KUP	Transporter	5	12	vacuole	No	No	No
AT3G12180 AT4G23640	MIND1	6	#N/A	AT3G12180	535	AT3G12180	Cornichon	Cornichon	4	3	plasma membrane	No	AT4G23640	12	ATKT3	KUP	Transporter	5	12	plasma membrane	Yes	NO	YES
AT3G12180 AT2G20130	MIND1	#N/A	#N/A	AT3G12180	535	AT3G12180	Cornichon	Cornichon	4	3	plasma membrane	No	AT2G20130	8	LCV1	LCV1, like COV 1	Unknown	5	2	plasma membrane	No	No Data	No Data
AT3G12180 AT1G54320	MIND1	#N/A	#N/A	AT3G12180	535	AT3G12180	Cornichon	Cornichon	4	3	plasma membrane	No	AT1G54320	27	LEM3	LEM3 (ligand-effect modulator 3) family protein / CDC50 family protein	Unknown	7	2	plastid	No	No	No
AT3G12180 AT5G24190	MIND1	0	#N/A	AT3G12180	535	AT3G12180	Cornichon	Cornichon	4	3	plasma membrane	No	AT5G24190	6	AT5G24190	Lipase class 3-related protein	Enzyme	0	0	cytosol	No	No Data	No Data
AT3G12180 AT3G20320	MIND1	#N/A	#N/A	AT3G12180	535	AT3G12180	Cornichon	Cornichon	4	3	plasma membrane	No	AT3G20320	3	TGD2	Lipid Transporter	Transporter	2	1	plastid	Yes	NO	NO
AT3G12180 AT3G08930	MIND1	3	#N/A	AT3G12180	535	AT3G12180	Cornichon	Cornichon	4	3	plasma membrane	No	AT3G08930	59	AT3G08930	LMBR1-like membrane protein	Unknown	7	9	plasma membrane	No	No	No
AT3G12180 AT1G32320	MIND1	3	#N/A	AT3G12180	535	AT3G12180	Cornichon	Cornichon	4	3	plasma membrane	No	AT1G32320	7	MKK10	MAP Kinase Kinase	Kinase	0	0	cytosol	No	No	No
AT3G12180 AT3G13530	MIND1	#N/A	#N/A	AT3G12180	535	AT3G12180	Cornichon	Cornichon	4	3	plasma membrane	No	AT3G13530	3	MAPKKK7	MAPKKK	Kinase	0	0	plasma membrane	Yes	No Data	No Data
AT3G12180 AT1G33080	MIND1	#N/A	#N/A	AT3G12180	535	AT3G12180	Cornichon	Cornichon	4	3	plasma membrane	No	AT1G33080	27	DTX23	MATE	Transporter	5	12	plasma membrane	No	No	No
AT3G12180 AT1G64820	MIND1	#N/A	#N/A	AT3G12180	535	AT3G12180	Cornichon	Cornichon	4	3	plasma membrane	No	AT1G64820	12	AT1G64820	MATE	Transporter	5	12	plasma membrane	No	No	No
AT3G12180 AT2G04050	MIND1	2	#N/A	AT3G12180	535	AT3G12180	Cornichon	Cornichon	4	3	plasma membrane	No	AT2G04050	4	AT2G04050	MATE	Transporter	5	12	plasma membrane	No	No	No
AT3G12180 AT2G38330	MIND1	2	#N/A	AT3G12180	535	AT3G12180	Cornichon	Cornichon	4	3	plasma membrane	No	AT2G38330	29	AT2G38330	MATE	Transporter	5	10	plastid	No	No	No
AT3G12180 AT2G38510	MIND1	3	#N/A	AT3G12180	535	AT3G12180	Cornichon	Cornichon	4	3	plasma membrane	No	AT2G38510	30	AT2G38510	MATE	Transporter	5	12	plasma membrane	No	No	No
AT3G12180 AT3G23560	MIND1	#N/A	#N/A	AT3G12180	535	AT3G12180	Cornichon	Cornichon	4	3	plasma membrane	No	AT3G23560	35	ALF5	MATE	Transporter	5	12	plasma membrane	No	No	No
AT3G12180 AT4G00350	MIND1	3	#N/A	AT3G12180	535	AT3G12180	Cornichon	Cornichon	4	3	plasma membrane	No	AT4G00350	24	DTX34	MATE	Transporter	5	12	plasma membrane	No	No	No
AT3G12180 AT5G49130	MIND1	3	#N/A	AT3G12180	535	AT3G12180	Cornichon	Cornichon	4	3	plasma membrane	No	AT5G49130	40	AT5G49130	MATE	Transporter	5	12	plasma membrane	No	No	No
AT3G12180 AT5G52050	MIND1	#N/A	#N/A	AT3G12180	535	AT3G12180	Cornichon	Cornichon	4	3	plasma membrane	No	AT5G52050	22	AT5G52050	MATE	Transporter	5	12	plasma membrane	No	No	No
AT3G12180 AT3G21690	MIND1	3	#N/A	AT3G12180	535	AT3G12180	Cornichon	Cornichon	4	3	plasma membrane	No	AT3G21690	19	DTX40	MATE	Transporter	5	12	vacuole	No	No	Yes
AT3G12180 AT1G15150	MIND1	#N/A	#N/A	AT3G12180	535	AT3G12180	Cornichon	Cornichon	4	3	plasma membrane	No	AT1G15150	35	AT1G15150	MATE	Transporter	5	12	plasma membrane	No	No Data	No Data
AT3G12180 AT1G33100	MIND1	3	#N/A	AT3G12180	535	AT3G12180	Cornichon	Cornichon	4	3	plasma membrane	No	AT1G33100	36	AT1G33100	MATE	Transporter	5	12	plasma membrane	No	No Data	No Data
AT3G12180 AT2G04080	MIND1	3	#N/A	AT3G12180	535	AT3G12180	Cornichon	Cornichon	4	3	plasma membrane	No	AT2G04080	35	DTX2	MATE	Transporter	5	12	plasma membrane	No	No Data	No Data
AT3G12180 AT1G66760	MIND1	6	#N/A	AT3G12180	535	AT3G12180	Cornichon	Cornichon	4	3	plasma membrane	No	AT1G66760	7	AT1G66760	MATE	Transporter	5	12	plasma membrane	Yes	NO	NO
AT3G12180 AT4G29140	MIND1	5	#N/A	AT3G12180	535	AT3G12180	Cornichon	Cornichon	4	3	plasma membrane	No	AT4G29140	14	ADS1	MATE	Transporter	5	12	plasma membrane	Yes	NO	NO
AT3G12180 AT5G38030	MIND1	4	#N/A	AT3G12180	535	AT3G12180	Cornichon	Cornichon	4	3	plasma membrane	No	AT5G38030	3	AT5G38030	MATE	Transporter	5	12	plasma membrane	Yes	NO	NO
AT3G12180 AT2G04040	MIND1	6	#N/A	AT3G12180	535	AT3G12180	Cornichon	Cornichon	4	3	plasma membrane	No	AT2G04040	36	DTX1	MATE	Transporter	5	12	plasma membrane	Yes	NO	NO
AT3G12180 AT1G58340	MIND1	6	#N/A	AT3G12180	535	AT3G12180	Cornichon	Cornichon	4	3	plasma membrane	No	AT1G58340	29	ZF14	MATE	Transporter	5	12	plasma membrane	Yes	NO	NO
AT3G12180 AT4G39030	MIND1	6	#N/A	AT3G12180	535	AT3G12180	Cornichon	Cornichon	4	3	plasma membrane	No	AT4G39030	24	EDS5	MATE	Transporter	5	10	mitochondrion	Yes	NO	NO
AT3G12180 AT3G05150	MIND1	3	#N/A	AT3G12180	535	AT3G12180	Cornichon	Cornichon	4	3	plasma membrane	No	AT3G05150	22	erd6-like8	MFS	Transporter	5	12	plasma membrane	No	No	No
AT3G12180 AT2G23093	MIND1	3	#N/A	AT3G12180	535	AT3G12180	Cornichon	Cornichon	4	3	plasma membrane	No	AT2G23093	36	AT2G23093	MFS	Transporter	7	13	plasma membrane	No	No Data	No Data
AT3G12180 AT2G32040	MIND1	#N/A	#N/A	AT3G12180	535	AT3G12180	Cornichon	Cornichon	4	3	plasma membrane	No	AT2G32040	5	AT2G32040	MFS	Transporter	5	12	plastid	Yes	NO	NO
AT3G12180 AT3G58970	MIND1	#N/A	#N/A	AT3G12180	535	AT3G12180	Cornichon	Cornichon	4	3	plasma membrane	No	AT3G58970	6	MRS2-4	Mg2+ transporter	Transporter	5	2	mitochondrion	No	No	No
AT3G12180 AT5G64560	MIND1	3	#N/A	AT3G12180	535	AT3G12180	Cornichon	Cornichon	4	3	plasma membrane	No	AT5G64560	27	MRS2-2	Mg2+ transporter	Transporter	5	2	cytosol	No	No	No
AT3G12180 AT2G03620	MIND1	3	#N/A	AT3G12180	535	AT3G12180	Cornichon	Cornichon	4	3	plasma membrane	No	AT2G03620	37	MRS2-5	Mg2+ transporter	Transporter	5	2	cytosol	No	No Data	No Data
AT3G12180 AT2G07749	MIND1	#N/A	#N/A	AT3G12180	535	AT3G12180	Cornichon	Cornichon	4	3	plasma membrane	No	AT2G07749	6	AT2G07749	Mitovirus RNA-dependent RNA polymerase	Patatin	0	0	cytosol	No	No Data	No Data
AT3G12180 AT1G11000	MIND1	#N/A	#N/A	AT3G12180	535	AT3G12180	Cornichon	Cornichon	4	3	plasma membrane	No	AT1G11000	8	MLO4	MLO	Receptor	7	7	plasma membrane	No	No	No
AT3G12180 AT2G44110	MIND1	#N/A	#N/A	AT3G12180	535	AT3G12180	Cornichon	Cornichon	4	3	plasma membrane	No	AT2G44110	7	MLO15	MLO	Receptor	7	7	plasma membrane	No	No	No
AT3G12180 AT3G45290	MIND1	#N/A	#N/A	AT3G12180	535	AT3G12180	Cornichon	Cornichon	4	3	plasma membrane	No	AT3G45290	17	MLO3	MLO	Receptor	7	7	plasma membrane	No	No	No
AT3G12180 AT1G61560	MIND1	6	#N/A	AT3G12180	535	AT3G12180	Cornichon	Cornichon	4	3	plasma membrane	No	AT1G61560	12	MLO6	MLO	Receptor	7	7	plasma membrane	Yes	NO	NO
AT3G12180 AT5G01690	MIND1	2	#N/A	AT3G12180	535	AT3G12180	Cornichon	Cornichon	4	3	plasma membrane	No	AT5G01690	12	CHX27	Monovalent Cation:Proton Antiporter-2 (CPA2) Family	Transporter	7	11	vacuole	No	No	No
AT3G12180 AT1G08140	MIND1	3	#N/A	AT3G12180	535	AT3G12180	Cornichon	Cornichon	4	3	plasma membrane	No	AT1G08140	9	CHX6A	Monovalent Cation:Proton Antiporter-2 (CPA2) Family	Transporter	7	11	plasma membrane	No	No Data	No Data
AT3G12180 AT5G22910	MIND1	#N/A	#N/A	AT3G12180	535	AT3G12180	Cornichon	Cornichon	4	3	plasma membrane	No	AT5G22910	10	CHX9	Monovalent Cation:Proton Antiporter-2 (CPA2) Family	Transporter	7	11	plasma membrane	No	No	No
AT3G12180 AT5G37060	MIND1	#N/A	#N/A	AT3G12180	535	AT3G12180	Cornichon	Cornichon	4	3	plasma membrane	No	AT5G37060	14	CHX24	Monovalent Cation:Proton Antiporter-2 (CPA2) Family	Transporter	7	11	vacuole	No	No	No
AT3G12180 AT3G53720	MIND1	6	#N/A	AT3G12180	535	AT3G12180	Cornichon	Cornichon	4	3	plasma membrane	No	AT3G53720	5	CHX20	Monovalent Cation:Proton Antiporter-2 (CPA2) Family	Transporter	7	11	plasma membrane	Yes	NO	NO
AT3G12180 AT1G01070	MIND1	2	#N/A	AT3G12180	535	AT3G12180	Cornichon	Cornichon	4	3	plasma membrane	No	AT1G01070	5	BAF19-1	MtN21	Transporter	5	10	plasma membrane	No	No	No
AT3G12180 AT4G01450	MIND1	3	#N/A	AT3G12180	535	AT3G12180	Cornichon	Cornichon	4	3	plasma membrane	No	AT4G01450	22	BAF07-1	MtN21	Transporter	5	10	plasma membrane	No	No	No
AT3G12180 AT1G09380	MIND1	2	#N/A	AT3G12180	535	AT3G12180	Cornichon	Cornichon	4	3	plasma membrane	No	AT1G09380	32	BAF09-1	MtN21	Transporter	5	10	plasma membrane	No	No	No
AT3G12180 AT2G39510	MIND1	#N/A	#N/A	AT3G12180	535	AT3G12180	Cornichon	Cornichon	4	3	plasma membrane	No	AT2G39510	20	BAF03-2	MtN21	Transporter	5	10	plasma membrane	No	No	No
AT3G12180 AT3G53210	MIND1	2	#N/A	AT3G12180	535	AT3G12180	Cornichon	Cornichon	4	3	plasma membrane	No	AT3G53210	15	BAF13-1	MtN21	Transporter	5	10	plasma membrane	No	No	No
AT3G12180 AT4G08300	MIND1	3	#N/A	AT3G12180	535	AT3G12180	Cornichon	Cornichon	4	3	plasma membrane	No	AT4G08300	17	AT4G08300	MtN21	Transporter	5	10	plasma membrane	No	No	No
AT3G12180 AT4G16620	MIND1	2	#N/A	AT3G12180	535	AT3G12180	Cornichon	Cornichon	4	3	plasma membrane	No	AT4G16620	36	BAF10-1	MtN21	Transporter	5	10	plasma membrane	No	No	No
AT3G12180 AT1G11450	MIND1	3	#N/A	AT3G12180	535	AT3G12180	Cornichon	Cornichon	4	3	plasma membrane	No	AT1G11450	36	BAF18-2	MtN21	Transporter	5	10	plasma membrane	No	No Data	No Data
AT3G12180 AT5G50520	MIND1	3	#N/A	AT3G12180	535	AT3G12180	Cornichon	Cornichon	4	3	plasma membrane	No	AT5G50520	28	AT5G50520	MtN21	Transporter	5	12	plasma membrane	No	No Data	No Data
AT3G12180 AT1G75500	MIND1	#N/A	#N/A	AT3G12180	535	AT3G12180	Cornichon	Cornichon	4	3	plasma membrane	No	AT1G75500	16	WAT1	MtN21	Transporter	5	10	plasma membrane	Yes	no	no
AT3G12180 AT4G31340	MIND1	3	#N/A	AT3G12180	535	AT3G12180	Cornichon	Cornichon	4	3	plasma membrane	No	AT4G31340	36	AT4G31340	myosin heavy chain-related	Unknown	2	1	endoplasmic reticulum	No	No	No
AT3G12180 AT1G80830	MIND1	#N/A	#N/A	AT3G12180	535	AT3G12180	Cornichon	Cornichon	4	3	plasma membrane	No	AT1G80830	4	NRAMP1	NRAMP	Transporter	5	12	plastid	Yes	NO	NO
AT3G12180 AT1G80300	MIND1	3	#N/A	AT3G12180	535	AT3G12180	Cornichon	Cornichon	4	3	plasma membrane	No	AT1G80300	12	NTT1	NTT	Transporter	5	12	plastid	No	No Data	No Data
AT3G12180 AT1G15500	MIND1	#N/A	#N/A	AT3G12180	535	AT3G12180	Cornichon	Cornichon	4	3	plasma membrane	No	AT1G15500	3	NTT2	NTT	Transporter	5	12	mitochondrion	No	No Data	No Data
AT3G12180 AT5G40420	MIND1	#N/A	#N/A	AT3G12180	535	AT3G12180	Cornichon	Cornichon	4	3	plasma membrane	No	AT5G40420	26	OLEO2	Oleosin	Unknown	5	2	vacuole	Yes	NO	NO
AT3G12180 AT5G55930	MIND1	6	#N/A	AT3G12180	535	AT3G12180	Cornichon	Cornichon	4	3	plasma membrane	No	AT5G55930	24	OPT1	OPT	Transporter	5	14	plasma membrane	Yes	NO	NO
AT3G12180 AT1G01230	MIND1	#N/A	#N/A	AT3G12180	535	AT3G12180	Cornichon	Cornichon	4	3	plasma membrane	No	AT1G01230	41	AT1G01230	ORMDL family protein	Unknown	5	2	plasma membrane	No	No	No
AT3G12180 AT4G22756	MIND1	5	#N/A	AT3G12180	535	AT3G12180	Cornichon	Cornichon	4	3	plasma membrane	No	AT4G22756	4	SMO1-2	oxidase	Enzyme	5	4	plasma membrane	Yes	NO	NO
AT3G12180 AT5G12860	MIND1	6	#N/A	AT3G12180	535	AT3G12180	Cornichon	Cornichon	4	3	plasma membrane	No	AT5G12860	35	DIT1	Oxoglutarate:malate antiporter	Transporter	7	13	plastid	Yes	NO	YES
AT3G12180 AT3G15710	MIND1	#N/A	#N/A	AT3G12180	535	AT3G12180	Cornichon	Cornichon	4	3	plasma membrane	No	AT3G15710	56	AT3G15710	Peptidase	Peptidase	5	2	plasma membrane	No	No	Yes
AT3G12180 AT1G52600	MIND1	3	#N/A	AT3G12180	535	AT3G12180	Cornichon	Cornichon	4	3	plasma membrane	No	AT1G52600	20	AT1G52600	Peptidase S24/S26A/S26B/S26C family protein	Peptidase	5	2	endoplasmic reticulum	No	Yes	Yes
AT3G12180 AT1G16560	MIND1	3	#N/A	AT3G12180	535	AT3G12180	Cornichon	Cornichon	4	3	plasma membrane	No	AT1G16560	17	AT1G16560	Per1-like family protein	Unknown	7	7	extracellular	No	No	Yes
AT3G12180 AT2G42770	MIND1	#N/A	#N/A	AT3G12180	535	AT3G12180	Cornichon	Cornichon	4	3	plasma membrane	No	AT2G42770	21	AT2G42770	Peroxisomal membrane 22 kDa (Mpv17/PMP22) family protein	Unknown	5	2	peroxisome	No	No	Yes
AT3G12180 AT1G64150	MIND1	3	#N/A	AT3G12180	535	AT3G12180	Cornichon	Cornichon	4	3	plasma membrane	No	AT1G64150	22	AT1G64150	PF27 Family	Transporter	5	6	plastid	No	No	No
AT3G12180 AT3G54020	MIND1	#N/A	#N/A	AT3G12180	535	AT3G12180	Cornichon	Cornichon	4	3	plasma membrane	No	AT3G54020	19	IPCS1	Phosphatase	Enzyme	7	5	plasma membrane	Yes	NO DATA	NO DATA
AT3G12180 AT1G76430	MIND1	4	#N/A	AT3G12180	535	AT3G12180	Cornichon	Cornichon	4	3	plasma membrane	No	AT1G76430	2	PHT1;9	Phosphate transporter	Transporter	5	12	plasma membrane	Yes	NO	NO
AT3G12180 AT5G58560	MIND1	#N/A	#N/A	AT3G12180	535	AT3G12180	Cornichon	Cornichon	4	3	plasma membrane	No	AT5G58560	54	FOLK	Phosphatidate cytidylyltransferase	Kinase	7	5	plastid	Yes	NO	NO
AT3G12180 AT2G01420	MIND1	6	#N/A	AT3G12180	535	AT3G12180	Cornichon	Cornichon	4	3	plasma membrane	No	AT2G01420	55	PIN4	PIN	Transporter	5	10	plasma membrane	Yes	NO	NO
AT3G12180 AT5G16530	MIND1	6	#N/A	AT3G12180	535	AT3G12180	Cornichon	Cornichon	4	3	plasma membrane	No	AT5G16530	41	PIN5	PIN	Transporter	5	10	endoplasmic reticulum	Yes	NO	NO
AT3G12180 AT1G11380	MIND1	3	#N/A	AT3G12180	535	AT3G12180	Cornichon	Cornichon	4	3	plasma membrane	No	AT1G11380	10	AT1G11380	PLAC8 family protein	Unknown	2	1	plasma membrane	No	No	No
AT3G12180 AT3G18450	MIND1	0	#N/A	AT3G12180	535	AT3G12180	Cornichon	Cornichon	4	3	plasma membrane	No	AT3G18450	5	AT3G18450	PLAC8 family protein	Unknown	2	1	mitochondrion	No	No	No
AT3G12180 AT5G05350	MIND1	3	#N/A	AT3G12180	535	AT3G12180	Cornichon	Cornichon	4	3	plasma membrane	No	AT5G05350	3	AT5G05350	PLAC8 family protein	Unknown	5	6	plasma membrane	No	No	No
AT3G12180 AT4G14740	MIND1	3	#N/A	AT3G12180	535	AT3G12180	Cornichon	Cornichon	4	3	plasma membrane	No	AT4G14740	1	AT4G14740	Plant protein of unknown function (DUF828) with plant pleckstrin homology-like region	Unknown	2	1	nucleus	No	No Data	No Data
AT3G12180 AT3G16670	MIND1	#N/A	#N/A	AT3G12180	535	AT3G12180	Cornichon	Cornichon	4	3	plasma membrane	No	AT3G16670	7	AT3G16670	Pollen Ole e 1 allergen and extensin family protein	Unknown	5	2	extracellular	Yes	NO	NO
AT3G12180 AT2G02020	MIND1	3	#N/A	AT3G12180	535	AT3G12180	Cornichon	Cornichon	4	3	plasma membrane	No	AT2G02020	26	PTR4	POT	Transporter	5	12	plasma membrane	No	No	No
AT3G12180 AT3G16180	MIND1	3	#N/A	AT3G12180	535	AT3G12180	Cornichon	Cornichon	4	3	plasma membrane	No	AT3G16180	11	AT3G16180	POT	Transporter	5	12	vacuole	No	No	No
AT3G12180 AT5G13400	MIND1	3	#N/A	AT3G12180	535	AT3G12180	Cornichon	Cornichon	4	3	plasma membrane	No	AT5G13400	31	AT5G13400	POT	Transporter	5	12	plasma membrane	No	No	No
AT3G12180 AT1G18880	MIND1	0	#N/A	AT3G12180	535	AT3G12180	Cornichon	Cornichon	4	3	plasma membrane	No	AT1G18880	25	NRT1.9	POT	Transporter	5	12	plasma membrane	Yes	NO	NO
AT3G12180 AT1G69870	MIND1	6	#N/A	AT3G12180	535	AT3G12180	Cornichon	Cornichon	4	3	plasma membrane	No	AT1G69870	24	NRT1.7	POT	Transporter	5	12	plasma membrane	Yes	NO	NO
AT3G12180 AT3G47960	MIND1	6	#N/A	AT3G12180	535	AT3G12180	Cornichon	Cornichon	4	3	plasma membrane	No	AT3G47960	9	AT3G47960	POT	Transporter	5	12	plasma membrane	Yes	NO	NO
AT3G12180 AT4G21680	MIND1	6	#N/A	AT3G12180	535	AT3G12180	Cornichon	Cornichon	4	3	plasma membrane	No	AT4G21680	25	NRT1.8	POT	Transporter	5	12	plasma membrane	Yes	NO	NO
AT3G12180 AT2G02040	MIND1	#N/A	#N/A	AT3G12180	535	AT3G12180	Cornichon	Cornichon	4	3	plasma membrane	No	AT2G02040	16	PTR2	POT	Transporter	5	12	vacuole	Yes	yes	no
AT3G12180 AT1G69850	MIND1	6	#N/A	AT3G12180	535	AT3G12180	Cornichon	Cornichon	4	3	plasma membrane	No	AT1G69850	19	NRT1:2|NTL1	POT	Transporter	5	12	vacuole	Yes	NO	NO
AT3G12180 AT3G54140	MIND1	#N/A	#N/A	AT3G12180	535	AT3G12180	Cornichon	Cornichon	4	3	plasma membrane	No	AT3G54140	28	PTR1	POT	Transporter	5	12	plasma membrane	Yes	NO	NO
AT3G12180 AT1G12110	MIND1	#N/A	#N/A	AT3G12180	535	AT3G12180	Cornichon	Cornichon	4	3	plasma membrane	No	AT1G12110	19	NRT1;1	POT	Transporter	5	12	plasma membrane	Yes	NO	NO
AT3G12180 AT5G01180	MIND1	6	#N/A	AT3G12180	535	AT3G12180	Cornichon	Cornichon	4	3	plasma membrane	No	AT5G01180	25	PTR5	POT	Transporter	5	12	plasma membrane	Yes	NO	NO
AT3G12180 AT2G30020	MIND1	4	#N/A	AT3G12180	535	AT3G12180	Cornichon	Cornichon	4	3	plasma membrane	No	AT2G30020	9	AP2C1	PP2C	Phosphatase	0	0	plastid	Yes	NO DATA	NO DATA
AT3G12180 AT2G41050	MIND1	3	#N/A	AT3G12180	535	AT3G12180	Cornichon	Cornichon	4	3	plasma membrane	No	AT2G41050	10	AT2G41050	PQ-loop repeat family protein / transmembrane family protein	Unknown	7	7	plasma membrane	No	No	No
AT3G12180 AT4G36850	MIND1	3	#N/A	AT3G12180	535	AT3G12180	Cornichon	Cornichon	4	3	plasma membrane	No	AT4G36850	17	AT4G36850	PQ-loop repeat family protein / transmembrane family protein	Unknown	7	7	plasma membrane	No	No Data	No Data
AT3G12180 AT1G08770	MIND1	4	#N/A	AT3G12180	535	AT3G12180	Cornichon	Cornichon	4	3	plasma membrane	No	AT1G08770	13	PRA1.E	prenylated Rab acceptor	Trafficking	5	4	plasma membrane	Yes	NO	NO
AT3G12180 AT1G55190	MIND1	6	#N/A	AT3G12180	535	AT3G12180	Cornichon	Cornichon	4	3	plasma membrane	No	AT1G55190	5	PRA1.F2	prenylated Rab acceptor	Trafficking	5	4	plasma membrane	Yes	NO	NO
AT3G12180 AT3G13710	MIND1	#N/A	#N/A	AT3G12180	535	AT3G12180	Cornichon	Cornichon	4	3	plasma membrane	No	AT3G13710	9	PRA1.F4	prenylated Rab acceptor	Trafficking	5	4	plasma membrane	Yes	NO DATA	NO DATA
AT3G12180 AT5G14110	MIND1	#N/A	#N/A	AT3G12180	535	AT3G12180	Cornichon	Cornichon	4	3	plasma membrane	No	AT5G14110	11	AT5G14110	Protein of unknown function (DUF 3339)	Unknown	5	2	extracellular	No	No Data	No Data
AT3G12180 AT2G25310	MIND1	3	#N/A	AT3G12180	535	AT3G12180	Cornichon	Cornichon	4	3	plasma membrane	No	AT2G25310	20	AT2G25310	Protein of unknown function (DUF2012)	Unknown	5	2	plasma membrane	No	No	Yes
AT3G12180 AT4G21570	MIND1	3	#N/A	AT3G12180	535	AT3G12180	Cornichon	Cornichon	4	3	plasma membrane	No	AT4G21570	36	AT4G21570	Protein of unknown function (DUF300)	Unknown	7	7	vacuole	No	No Data	No Data
AT3G12180 AT4G03820	MIND1	3	#N/A	AT3G12180	535	AT3G12180	Cornichon	Cornichon	4	3	plasma membrane	No	AT4G03820	19	AT4G03820	Protein of unknown function (DUF3537)	Unknown	5	8	plasma membrane	No	No	No
AT3G12180 AT5G66650	MIND1	#N/A	#N/A	AT3G12180	535	AT3G12180	Cornichon	Cornichon	4	3	plasma membrane	No	AT5G66650	4	AT5G66650	Protein of unknown function (DUF607)	Unknown	5	2	mitochondrion	No	No	No
AT3G12180 AT1G11210	MIND1	0	#N/A	AT3G12180	535	AT3G12180	Cornichon	Cornichon	4	3	plasma membrane	No	AT1G11210	11	AT1G11210	Protein of unknown function (DUF761)	Unknown	5	2	extracellular	Yes	NO	NO
AT3G12180 AT1G18720	MIND1	#N/A	#N/A	AT3G12180	535	AT3G12180	Cornichon	Cornichon	4	3	plasma membrane	No	AT1G18720	10	AT1G18720	Protein of unknown function (DUF962)	Unknown	5	4	plasma membrane	No	No	No
AT3G12180 AT3G59090	MIND1	3	#N/A	AT3G12180	535	AT3G12180	Cornichon	Cornichon	4	3	plasma membrane	No	AT3G59090	42	TTH1	Protein of unknown function DUF1084	Unknown	7	7	plasma membrane	No	No	No
AT3G12180 AT3G18215	MIND1	2	#N/A	AT3G12180	535	AT3G12180	Cornichon	Cornichon	4	3	plasma membrane	No	AT3G18215	7	AT3G18215	Protein of unknown function, DUF599	Unknown	5	4	plasma membrane	No	No	No
AT3G12180 AT3G42640	MIND1	#N/A	#N/A	AT3G12180	535	AT3G12180	Cornichon	Cornichon	4	3	plasma membrane	No	AT3G42640	19	AHA8	P-Type ATPase	ATPase	5	10	plasma membrane	No	No	No
AT3G12180 AT3G60330	MIND1	#N/A	#N/A	AT3G12180	535	AT3G12180	Cornichon	Cornichon	4	3	plasma membrane	No	AT3G60330	3	AHA7	P-Type ATPase	ATPase	5	10	plasma membrane	No	No	No
AT3G12180 AT4G30190	MIND1	#N/A	#N/A	AT3G12180	535	AT3G12180	Cornichon	Cornichon	4	3	plasma membrane	No	AT4G30190	26	HA2	P-Type ATPase	ATPase	5	10	plasma membrane	Yes	YES	YES
AT3G12180 AT1G30840	MIND1	3	#N/A	AT3G12180	535	AT3G12180	Cornichon	Cornichon	4	3	plasma membrane	No	AT1G30840	20	PUP4	PUP	Transporter	5	10	plasma membrane	No	No	No
AT3G12180 AT2G24220	MIND1	#N/A	#N/A	AT3G12180	535	AT3G12180	Cornichon	Cornichon	4	3	plasma membrane	No	AT2G24220	9	PUP5	PUP	Transporter	5	10	plasma membrane	No	No	No
AT3G12180 AT1G57990	MIND1	#N/A	#N/A	AT3G12180	535	AT3G12180	Cornichon	Cornichon	4	3	plasma membrane	No	AT1G57990	17	PUP18	PUP	Transporter	5	10	plasma membrane	No	No Data	No Data
AT3G12180 AT1G19770	MIND1	#N/A	#N/A	AT3G12180	535	AT3G12180	Cornichon	Cornichon	4	3	plasma membrane	No	AT1G19770	8	PUP14	PUP	Transporter	5	10	plasma membrane	No	No	No
AT3G12180 AT1G57943	MIND1	#N/A	#N/A	AT3G12180	535	AT3G12180	Cornichon	Cornichon	4	3	plasma membrane	No	AT1G57943	7	PUP17	PUP	Transporter	5	10	plasma membrane	No	No	No
AT3G12180 AT1G28230	MIND1	#N/A	#N/A	AT3G12180	535	AT3G12180	Cornichon	Cornichon	4	3	plasma membrane	No	AT1G28230	7	PUP1	PUP	Transporter	5	10	plasma membrane	Yes	NO	NO
AT3G12180 AT3G17650	MIND1	#N/A	#N/A	AT3G12180	535	AT3G12180	Cornichon	Cornichon	4	3	plasma membrane	No	AT3G17650	9	YSL5	putative Fe(III)-phytosiderophore uptake mediator	Transporter	4	15	plasma membrane	No	No Data	No Data
AT3G12180 AT1G58200	MIND1	0	#N/A	AT3G12180	535	AT3G12180	Cornichon	Cornichon	4	3	plasma membrane	No	AT1G58200	9	MSL3	Putative Small Conductance Mechanosensitive Ion Channel	Transporter	7	5	plastid	Yes	NO	NO
AT3G12180 AT2G29020	MIND1	#N/A	#N/A	AT3G12180	535	AT3G12180	Cornichon	Cornichon	4	3	plasma membrane	No	AT2G29020	54	AT2G29020	Rab5-interacting	Small GTPase signaling	5	2	plasma membrane	No	No	Yes
AT3G12180 AT5G51060	MIND1	#N/A	#N/A	AT3G12180	535	AT3G12180	Cornichon	Cornichon	4	3	plasma membrane	No	AT5G51060	15	RBOHC	RBOH	RBOH	5	6	plasma membrane	Yes	NO	NO
AT3G12180 AT5G47910	MIND1	#N/A	#N/A	AT3G12180	535	AT3G12180	Cornichon	Cornichon	4	3	plasma membrane	No	AT5G47910	34	RBOHD	RBOH	RBOH	5	6	plasma membrane	Yes	NO	NO
AT3G12180 AT1G57550	MIND1	3	#N/A	AT3G12180	535	AT3G12180	Cornichon	Cornichon	4	3	plasma membrane	No	AT1G57550	20	RCI2C	RCI2	RCI2	6	2	plasma membrane	No	No	No
AT3G12180 AT4G30660	MIND1	#N/A	#N/A	AT3G12180	535	AT3G12180	Cornichon	Cornichon	4	3	plasma membrane	No	AT4G30660	32	RCI2F	RCI2	RCI2	6	2	extracellular	No	No	No
AT3G12180 AT2G02170	MIND1	3	#N/A	AT3G12180	535	AT3G12180	Cornichon	Cornichon	4	3	plasma membrane	No	AT2G02170	1	AT2G02170	Remorin	Remorin	0	0	nucleus	No	No	No
AT3G12180 AT3G61260	MIND1	3	#N/A	AT3G12180	535	AT3G12180	Cornichon	Cornichon	4	3	plasma membrane	No	AT3G61260	5	REM1.2	Remorin	Remorin	0	0	nucleus	No	No	No
AT3G12180 AT4G36970	MIND1	#N/A	#N/A	AT3G12180	535	AT3G12180	Cornichon	Cornichon	4	3	plasma membrane	No	AT4G36970	1	REM6.4	Remorin	Remorin	0	0	plastid	No	No	Yes
AT3G12180 AT1G30320	MIND1	#N/A	#N/A	AT3G12180	535	AT3G12180	Cornichon	Cornichon	4	3	plasma membrane	No	AT1G30320	5	REM6.2	Remorin	Remorin	0	0	nucleus	No	No Data	No Data
AT3G12180 AT2G41870	MIND1	#N/A	#N/A	AT3G12180	535	AT3G12180	Cornichon	Cornichon	4	3	plasma membrane	No	AT2G41870	2	AT2G41870	Remorin	Remorin	0	0	nucleus	No	No	No
AT3G12180 AT3G19460	MIND1	#N/A	#N/A	AT3G12180	535	AT3G12180	Cornichon	Cornichon	4	3	plasma membrane	No	AT3G19460	5	AT3G19460	Reticulon	Reticulon	5	4	plasma membrane	No	No	Yes
AT3G12180 AT1G64090	MIND1	#N/A	#N/A	AT3G12180	535	AT3G12180	Cornichon	Cornichon	4	3	plasma membrane	No	AT1G64090	3	RTNLB3	Reticulon	Reticulon	5	4	plasma membrane	Yes	yes	yes
AT3G12180 AT3G59780	MIND1	#N/A	#N/A	AT3G12180	535	AT3G12180	Cornichon	Cornichon	4	3	plasma membrane	No	AT3G59780	14	AT3G59780	Rhodanese/Cell cycle control phosphatase superfamily protein	Phosphatase	5	2	plastid	No	No Data	No Data
AT3G12180 AT1G14260	MIND1	0	#N/A	AT3G12180	535	AT3G12180	Cornichon	Cornichon	4	3	plasma membrane	No	AT1G14260	13	AT1G14260	RING finger	E3 ligase	5	2	plasma membrane	No	No	No
AT3G12180 AT1G18470	MIND1	#N/A	#N/A	AT3G12180	535	AT3G12180	Cornichon	Cornichon	4	3	plasma membrane	No	AT1G18470	3	AT1G18470	RING finger	E3 ligase	7	7	plasma membrane	No	No	No
AT3G12180 AT1G49200	MIND1	3	#N/A	AT3G12180	535	AT3G12180	Cornichon	Cornichon	4	3	plasma membrane	No	AT1G49200	21	AT1G49200	RING finger	E3 ligase	2	1	plasma membrane	No	No	No
AT3G12180 AT1G59560	MIND1	3	#N/A	AT3G12180	535	AT3G12180	Cornichon	Cornichon	4	3	plasma membrane	No	AT1G59560	21	ZCF61	RING finger	E3 ligase	2	1	extracellular	No	No	No
AT3G12180 AT1G72200	MIND1	3	#N/A	AT3G12180	535	AT3G12180	Cornichon	Cornichon	4	3	plasma membrane	No	AT1G72200	4	AT1G72200	RING finger	E3 ligase	2	1	plasma membrane	No	No	No
AT3G12180 AT1G74370	MIND1	#N/A	#N/A	AT3G12180	535	AT3G12180	Cornichon	Cornichon	4	3	plasma membrane	No	AT1G74370	44	AT1G74370	RING finger	E3 ligase	5	2	plasma membrane	No	No	No
AT3G12180 AT2G35910	MIND1	3	#N/A	AT3G12180	535	AT3G12180	Cornichon	Cornichon	4	3	plasma membrane	No	AT2G35910	21	AT2G35910	RING finger	E3 ligase	2	1	plasma membrane	No	No	No
AT3G12180 AT3G18930	MIND1	#N/A	#N/A	AT3G12180	535	AT3G12180	Cornichon	Cornichon	4	3	plasma membrane	No	AT3G18930	3	AT3G18930	RING finger	E3 ligase	2	1	nucleus	No	No	No
AT3G12180 AT3G29270	MIND1	1	#N/A	AT3G12180	535	AT3G12180	Cornichon	Cornichon	4	3	plasma membrane	No	AT3G29270	25	AT3G29270	RING finger	E3 ligase	5	2	plasma membrane	No	No	No
AT3G12180 AT5G01960	MIND1	1	#N/A	AT3G12180	535	AT3G12180	Cornichon	Cornichon	4	3	plasma membrane	No	AT5G01960	14	AT5G01960	RING finger	E3 ligase	5	2	plasma membrane	No	No	No
AT3G12180 AT5G47610	MIND1	#N/A	#N/A	AT3G12180	535	AT3G12180	Cornichon	Cornichon	4	3	plasma membrane	No	AT5G47610	19	AT5G47610	RING finger	E3 ligase	2	1	plasma membrane	No	No	No
AT3G12180 AT1G49230	MIND1	#N/A	#N/A	AT3G12180	535	AT3G12180	Cornichon	Cornichon	4	3	plasma membrane	No	AT1G49230	36	AT1G49230	RING finger	E3 ligase	2	1	plasma membrane	No	No	Yes
AT3G12180 AT1G68070	MIND1	#N/A	#N/A	AT3G12180	535	AT3G12180	Cornichon	Cornichon	4	3	plasma membrane	No	AT1G68070	3	AT1G68070	RING finger	E3 ligase	7	5	plastid	No	No	Yes
AT3G12180 AT4G32600	MIND1	#N/A	#N/A	AT3G12180	535	AT3G12180	Cornichon	Cornichon	4	3	plasma membrane	No	AT4G32600	32	AT4G32600	RING finger	E3 ligase	7	5	nucleus	No	No	Yes
AT3G12180 AT5G43420	MIND1	2	#N/A	AT3G12180	535	AT3G12180	Cornichon	Cornichon	4	3	plasma membrane	No	AT5G43420	19	AT5G43420	RING finger	E3 ligase	2	1	plasma membrane	No	No Data	No Data
AT3G12180 AT1G51930	MIND1	3	#N/A	AT3G12180	535	AT3G12180	Cornichon	Cornichon	4	3	plasma membrane	No	AT1G51930	12	AT1G51930	RING finger	E3 ligase	2	1	plasma membrane	No	No Data	No Data
AT3G12180 AT2G01275	MIND1	3	#N/A	AT3G12180	535	AT3G12180	Cornichon	Cornichon	4	3	plasma membrane	No	AT2G01275	10	AT2G01275	RING finger	E3 ligase	5	2	plasma membrane	No	No Data	No Data
AT3G12180 AT4G26580	MIND1	3	#N/A	AT3G12180	535	AT3G12180	Cornichon	Cornichon	4	3	plasma membrane	No	AT4G26580	20	AT4G26580	RING finger	E3 ligase	7	5	plastid	No	No Data	No Data
AT3G12180 AT1G10790	MIND1	#N/A	#N/A	AT3G12180	535	AT3G12180	Cornichon	Cornichon	4	3	plasma membrane	No	AT1G10790	8	AT1G10790	RING finger	E3 ligase	2	1	plasma membrane	No	No Data	No Data
AT3G12180 AT3G09770	MIND1	#N/A	#N/A	AT3G12180	535	AT3G12180	Cornichon	Cornichon	4	3	plasma membrane	No	AT3G09770	9	RING2	RING finger	E3 ligase	0	0	nucleus	Yes	NO	NO
AT3G12180 AT5G66160	MIND1	6	#N/A	AT3G12180	535	AT3G12180	Cornichon	Cornichon	4	3	plasma membrane	No	AT5G66160	6	RMR1	RING finger	E3 ligase	2	1	vacuole	Yes	NO	NO
AT3G12180 AT3G60220	MIND1	#N/A	#N/A	AT3G12180	535	AT3G12180	Cornichon	Cornichon	4	3	plasma membrane	No	AT3G60220	4	TL4	RING finger	E3 ligase	2	1	plasma membrane	Yes	NO	NO
AT3G12180 AT1G63900	MIND1	4	#N/A	AT3G12180	535	AT3G12180	Cornichon	Cornichon	4	3	plasma membrane	No	AT1G63900	7	DAL1	RING finger	E3 ligase	2	1	plasma membrane	Yes	NO	NO
AT3G12180 AT2G42360	MIND1	4	#N/A	AT3G12180	535	AT3G12180	Cornichon	Cornichon	4	3	plasma membrane	No	AT2G42360	22	AT2G42360	RING finger	E3 ligase	2	1	plasma membrane	Yes	NO	NO
AT3G12180 AT3G17840	MIND1	#N/A	#N/A	AT3G12180	535	AT3G12180	Cornichon	Cornichon	4	3	plasma membrane	No	AT3G17840	25	RLK902	RLK/Pelle	Kinase	2	1	plasma membrane	No	No	No
AT3G12180 AT1G07550	MIND1	#N/A	#N/A	AT3G12180	535	AT3G12180	Cornichon	Cornichon	4	3	plasma membrane	No	AT1G07550	24	AT1G07550	RLK/Pelle	Kinase	2	1	plasma membrane	No	No	No
AT3G12180 AT1G07560	MIND1	3	#N/A	AT3G12180	535	AT3G12180	Cornichon	Cornichon	4	3	plasma membrane	No	AT1G07560	25	AT1G07560	RLK/Pelle	Kinase	2	1	plasma membrane	No	No	No
AT3G12180 AT1G07650	MIND1	3	#N/A	AT3G12180	535	AT3G12180	Cornichon	Cornichon	4	3	plasma membrane	No	AT1G07650	20	AT1G07650	RLK/Pelle	Kinase	2	1	plasma membrane	No	No	No
AT3G12180 AT1G11330	MIND1	3	#N/A	AT3G12180	535	AT3G12180	Cornichon	Cornichon	4	3	plasma membrane	No	AT1G11330	25	AT1G11330	RLK/Pelle	Kinase	2	1	plasma membrane	No	No	No
AT3G12180 AT1G14390	MIND1	3	#N/A	AT3G12180	535	AT3G12180	Cornichon	Cornichon	4	3	plasma membrane	No	AT1G14390	17	AT1G14390	RLK/Pelle	Kinase	2	1	plasma membrane	No	No	No
AT3G12180 AT1G29720	MIND1	3	#N/A	AT3G12180	535	AT3G12180	Cornichon	Cornichon	4	3	plasma membrane	No	AT1G29720	1	AT1G29720	RLK/Pelle	Kinase	2	1	plasma membrane	No	No	No
AT3G12180 AT1G51805	MIND1	#N/A	#N/A	AT3G12180	535	AT3G12180	Cornichon	Cornichon	4	3	plasma membrane	No	AT1G51805	8	AT1G51805	RLK/Pelle	Kinase	2	1	plasma membrane	No	No	No
AT3G12180 AT1G51880	MIND1	3	#N/A	AT3G12180	535	AT3G12180	Cornichon	Cornichon	4	3	plasma membrane	No	AT1G51880	22	RHS6	RLK/Pelle	Kinase	2	1	plasma membrane	No	No	No
AT3G12180 AT1G53730	MIND1	3	#N/A	AT3G12180	535	AT3G12180	Cornichon	Cornichon	4	3	plasma membrane	No	AT1G53730	14	SRF6	RLK/Pelle	Kinase	2	1	plasma membrane	No	No	No
AT3G12180 AT1G60800	MIND1	2	#N/A	AT3G12180	535	AT3G12180	Cornichon	Cornichon	4	3	plasma membrane	No	AT1G60800	1	NIK3	RLK/Pelle	Kinase	2	1	plasma membrane	No	No	No
AT3G12180 AT1G61370	MIND1	3	#N/A	AT3G12180	535	AT3G12180	Cornichon	Cornichon	4	3	plasma membrane	No	AT1G61370	12	AT1G61370	RLK/Pelle	Kinase	2	1	plasma membrane	No	No	No
AT3G12180 AT1G61420	MIND1	#N/A	#N/A	AT3G12180	535	AT3G12180	Cornichon	Cornichon	4	3	plasma membrane	No	AT1G61420	12	AT1G61420	RLK/Pelle	Kinase	2	1	plasma membrane	No	No	No
AT3G12180 AT1G61610	MIND1	3	#N/A	AT3G12180	535	AT3G12180	Cornichon	Cornichon	4	3	plasma membrane	No	AT1G61610	21	AT1G61610	RLK/Pelle	Kinase	2	1	plasma membrane	No	No	No
AT3G12180 AT1G62950	MIND1	3	#N/A	AT3G12180	535	AT3G12180	Cornichon	Cornichon	4	3	plasma membrane	No	AT1G62950	2	AT1G62950	RLK/Pelle	Kinase	2	1	plasma membrane	No	No	No
AT3G12180 AT1G67510	MIND1	3	#N/A	AT3G12180	535	AT3G12180	Cornichon	Cornichon	4	3	plasma membrane	No	AT1G67510	17	AT1G67510	RLK/Pelle	Kinase	2	1	plasma membrane	No	No	No
AT3G12180 AT1G72180	MIND1	2	#N/A	AT3G12180	535	AT3G12180	Cornichon	Cornichon	4	3	plasma membrane	No	AT1G72180	11	AT1G72180	RLK/Pelle	Kinase	2	1	plasma membrane	No	No	No
AT3G12180 AT2G01210	MIND1	#N/A	#N/A	AT3G12180	535	AT3G12180	Cornichon	Cornichon	4	3	plasma membrane	No	AT2G01210	14	AT2G01210	RLK/Pelle	Kinase	2	1	plasma membrane	No	No	No
AT3G12180 AT2G16250	MIND1	3	#N/A	AT3G12180	535	AT3G12180	Cornichon	Cornichon	4	3	plasma membrane	No	AT2G16250	18	AT2G16250	RLK/Pelle	Kinase	2	1	plasma membrane	No	No	No
AT3G12180 AT2G24230	MIND1	1	#N/A	AT3G12180	535	AT3G12180	Cornichon	Cornichon	4	3	plasma membrane	No	AT2G24230	8	AT2G24230	RLK/Pelle	Kinase	2	1	plasma membrane	No	No	No
AT3G12180 AT2G27060	MIND1	3	#N/A	AT3G12180	535	AT3G12180	Cornichon	Cornichon	4	3	plasma membrane	No	AT2G27060	7	AT2G27060	RLK/Pelle	Kinase	2	1	extracellular	No	No	No
AT3G12180 AT2G28960	MIND1	2	#N/A	AT3G12180	535	AT3G12180	Cornichon	Cornichon	4	3	plasma membrane	No	AT2G28960	41	AT2G28960	RLK/Pelle	Kinase	2	1	plasma membrane	No	No	No
AT3G12180 AT2G28990	MIND1	3	#N/A	AT3G12180	535	AT3G12180	Cornichon	Cornichon	4	3	plasma membrane	No	AT2G28990	16	AT2G28990	RLK/Pelle	Kinase	2	1	plasma membrane	No	No	No
AT3G12180 AT2G29250	MIND1	#N/A	#N/A	AT3G12180	535	AT3G12180	Cornichon	Cornichon	4	3	plasma membrane	No	AT2G29250	24	AT2G29250	RLK/Pelle	Kinase	2	1	plasma membrane	No	No	No
AT3G12180 AT2G39360	MIND1	#N/A	#N/A	AT3G12180	535	AT3G12180	Cornichon	Cornichon	4	3	plasma membrane	No	AT2G39360	14	AT2G39360	RLK/Pelle	Kinase	2	1	plasma membrane	No	No	No
AT3G12180 AT2G40270	MIND1	3	#N/A	AT3G12180	535	AT3G12180	Cornichon	Cornichon	4	3	plasma membrane	No	AT2G40270	5	AT2G40270	RLK/Pelle	Kinase	2	1	plasma membrane	No	No	No
AT3G12180 AT2G42290	MIND1	3	#N/A	AT3G12180	535	AT3G12180	Cornichon	Cornichon	4	3	plasma membrane	No	AT2G42290	1	AT2G42290	RLK/Pelle	Kinase	2	1	plasma membrane	No	No	No
AT3G12180 AT2G43690	MIND1	#N/A	#N/A	AT3G12180	535	AT3G12180	Cornichon	Cornichon	4	3	plasma membrane	No	AT2G43690	8	AT2G43690	RLK/Pelle	Kinase	2	1	plasma membrane	No	No	No
AT3G12180 AT2G43700	MIND1	3	#N/A	AT3G12180	535	AT3G12180	Cornichon	Cornichon	4	3	plasma membrane	No	AT2G43700	18	AT2G43700	RLK/Pelle	Kinase	2	1	plasma membrane	No	No	No
AT3G12180 AT2G45340	MIND1	2	#N/A	AT3G12180	535	AT3G12180	Cornichon	Cornichon	4	3	plasma membrane	No	AT2G45340	17	AT2G45340	RLK/Pelle	Kinase	2	1	plasma membrane	No	No	No
AT3G12180 AT3G03770	MIND1	3	#N/A	AT3G12180	535	AT3G12180	Cornichon	Cornichon	4	3	plasma membrane	No	AT3G03770	8	AT3G03770	RLK/Pelle	Kinase	2	1	plasma membrane	No	No	No
AT3G12180 AT3G08680	MIND1	3	#N/A	AT3G12180	535	AT3G12180	Cornichon	Cornichon	4	3	plasma membrane	No	AT3G08680	9	AT3G08680	RLK/Pelle	Kinase	2	1	plasma membrane	No	No	No
AT3G12180 AT3G14350	MIND1	2	#N/A	AT3G12180	535	AT3G12180	Cornichon	Cornichon	4	3	plasma membrane	No	AT3G14350	10	SRF7	RLK/Pelle	Kinase	2	1	plasma membrane	No	No	No
AT3G12180 AT3G28040	MIND1	3	#N/A	AT3G12180	535	AT3G12180	Cornichon	Cornichon	4	3	plasma membrane	No	AT3G28040	20	AT3G28040	RLK/Pelle	Kinase	2	1	plasma membrane	No	No	No
AT3G12180 AT3G45440	MIND1	3	#N/A	AT3G12180	535	AT3G12180	Cornichon	Cornichon	4	3	plasma membrane	No	AT3G45440	5	AT3G45440	RLK/Pelle	Kinase	2	1	plasma membrane	No	No	No
AT3G12180 AT3G46280	MIND1	2	#N/A	AT3G12180	535	AT3G12180	Cornichon	Cornichon	4	3	plasma membrane	No	AT3G46280	16	AT3G46280	RLK/Pelle	Kinase	2	1	extracellular	No	No	No
AT3G12180 AT3G47110	MIND1	3	#N/A	AT3G12180	535	AT3G12180	Cornichon	Cornichon	4	3	plasma membrane	No	AT3G47110	3	AT3G47110	RLK/Pelle	Kinase	2	1	plasma membrane	No	No	No
AT3G12180 AT4G11460	MIND1	3	#N/A	AT3G12180	535	AT3G12180	Cornichon	Cornichon	4	3	plasma membrane	No	AT4G11460	7	DUF26-Ib	RLK/Pelle	Kinase	2	1	plasma membrane	No	No	No
AT3G12180 AT4G11480	MIND1	3	#N/A	AT3G12180	535	AT3G12180	Cornichon	Cornichon	4	3	plasma membrane	No	AT4G11480	5	CRK32	RLK/Pelle	Kinase	2	1	plasma membrane	No	No	No
AT3G12180 AT4G11490	MIND1	3	#N/A	AT3G12180	535	AT3G12180	Cornichon	Cornichon	4	3	plasma membrane	No	AT4G11490	20	DUF26-Ib	RLK/Pelle	Kinase	2	1	plasma membrane	No	No	No
AT3G12180 AT4G20450	MIND1	3	#N/A	AT3G12180	535	AT3G12180	Cornichon	Cornichon	4	3	plasma membrane	No	AT4G20450	3	AT4G20450	RLK/Pelle	Kinase	2	1	plasma membrane	No	No	No
AT3G12180 AT4G23150	MIND1	3	#N/A	AT3G12180	535	AT3G12180	Cornichon	Cornichon	4	3	plasma membrane	No	AT4G23150	5	CRK7	RLK/Pelle	Kinase	2	1	plasma membrane	No	No	No
AT3G12180 AT4G23220	MIND1	3	#N/A	AT3G12180	535	AT3G12180	Cornichon	Cornichon	4	3	plasma membrane	No	AT4G23220	32	DUF26-Ib	RLK/Pelle	Kinase	2	1	plasma membrane	No	No	No
AT3G12180 AT4G29450	MIND1	3	#N/A	AT3G12180	535	AT3G12180	Cornichon	Cornichon	4	3	plasma membrane	No	AT4G29450	20	AT4G29450	RLK/Pelle	Kinase	2	1	plasma membrane	No	No	No
AT3G12180 AT4G34220	MIND1	3	#N/A	AT3G12180	535	AT3G12180	Cornichon	Cornichon	4	3	plasma membrane	No	AT4G34220	21	AT4G34220	RLK/Pelle	Kinase	2	1	vacuole	No	No	No
AT3G12180 AT4G37250	MIND1	3	#N/A	AT3G12180	535	AT3G12180	Cornichon	Cornichon	4	3	plasma membrane	No	AT4G37250	15	AT4G37250	RLK/Pelle	Kinase	2	1	plasma membrane	No	No	No
AT3G12180 AT5G06820	MIND1	3	#N/A	AT3G12180	535	AT3G12180	Cornichon	Cornichon	4	3	plasma membrane	No	AT5G06820	14	SRF2	RLK/Pelle	Kinase	2	1	plasma membrane	No	No	No
AT3G12180 AT5G10020	MIND1	3	#N/A	AT3G12180	535	AT3G12180	Cornichon	Cornichon	4	3	plasma membrane	No	AT5G10020	9	AT5G10020	RLK/Pelle	Kinase	2	1	plasma membrane	No	No	No
AT3G12180 AT5G14210	MIND1	3	#N/A	AT3G12180	535	AT3G12180	Cornichon	Cornichon	4	3	plasma membrane	No	AT5G14210	22	AT5G14210	RLK/Pelle	Kinase	2	1	plasma membrane	No	No	No
AT3G12180 AT5G16900	MIND1	3	#N/A	AT3G12180	535	AT3G12180	Cornichon	Cornichon	4	3	plasma membrane	No	AT5G16900	23	LFR	RLK/Pelle	Kinase	2	1	plasma membrane	No	No	No
AT3G12180 AT5G24010	MIND1	#N/A	#N/A	AT3G12180	535	AT3G12180	Cornichon	Cornichon	4	3	plasma membrane	No	AT5G24010	28	AT5G24010	RLK/Pelle	Kinase	2	1	plasma membrane	No	No	No
AT3G12180 AT5G38280	MIND1	#N/A	#N/A	AT3G12180	535	AT3G12180	Cornichon	Cornichon	4	3	plasma membrane	No	AT5G38280	7	PR5K	RLK/Pelle	Kinase	2	1	plasma membrane	No	No	No
AT3G12180 AT5G42440	MIND1	3	#N/A	AT3G12180	535	AT3G12180	Cornichon	Cornichon	4	3	plasma membrane	No	AT5G42440	9	AT5G42440	RLK/Pelle	Kinase	2	1	plasma membrane	No	No	No
AT3G12180 AT5G49760	MIND1	2	#N/A	AT3G12180	535	AT3G12180	Cornichon	Cornichon	4	3	plasma membrane	No	AT5G49760	25	AT5G49760	RLK/Pelle	Kinase	2	1	extracellular	No	No	No
AT3G12180 AT5G59670	MIND1	0	#N/A	AT3G12180	535	AT3G12180	Cornichon	Cornichon	4	3	plasma membrane	No	AT5G59670	18	AT5G59670	RLK/Pelle	Kinase	2	1	plasma membrane	No	No	No
AT3G12180 AT5G59700	MIND1	#N/A	#N/A	AT3G12180	535	AT3G12180	Cornichon	Cornichon	4	3	plasma membrane	No	AT5G59700	12	AT5G59700	RLK/Pelle	Kinase	2	1	plasma membrane	No	No	No
AT3G12180 AT5G60320	MIND1	3	#N/A	AT3G12180	535	AT3G12180	Cornichon	Cornichon	4	3	plasma membrane	No	AT5G60320	13	AT5G60320	RLK/Pelle	Kinase	2	1	plasma membrane	No	No	No
AT3G12180 AT5G61570	MIND1	0	#N/A	AT3G12180	535	AT3G12180	Cornichon	Cornichon	4	3	plasma membrane	No	AT5G61570	16	AT5G61570	RLK/Pelle	Kinase	2	1	extracellular	No	No	No
AT3G12180 AT5G63930	MIND1	3	#N/A	AT3G12180	535	AT3G12180	Cornichon	Cornichon	4	3	plasma membrane	No	AT5G63930	16	AT5G63930	RLK/Pelle	Kinase	2	1	plasma membrane	No	No	No
AT3G12180 AT5G56040	MIND1	3	#N/A	AT3G12180	535	AT3G12180	Cornichon	Cornichon	4	3	plasma membrane	No	AT5G56040	15	AT5G56040	RLK/Pelle	Kinase	2	1	extracellular	No	No	Yes
AT3G12180 AT1G05700	MIND1	3	#N/A	AT3G12180	535	AT3G12180	Cornichon	Cornichon	4	3	plasma membrane	No	AT1G05700	10	AT1G05700	RLK/Pelle	Kinase	2	1	plasma membrane	No	No	Yes
AT3G12180 AT1G27190	MIND1	3	#N/A	AT3G12180	535	AT3G12180	Cornichon	Cornichon	4	3	plasma membrane	No	AT1G27190	28	AT1G27190	RLK/Pelle	Kinase	2	1	plasma membrane	No	No	Yes
AT3G12180 AT2G37050	MIND1	0	#N/A	AT3G12180	535	AT3G12180	Cornichon	Cornichon	4	3	plasma membrane	No	AT2G37050	21	AT2G37050	RLK/Pelle	Kinase	2	1	plasma membrane	No	No	Yes
AT3G12180 AT2G41820	MIND1	3	#N/A	AT3G12180	535	AT3G12180	Cornichon	Cornichon	4	3	plasma membrane	No	AT2G41820	35	AT2G41820	RLK/Pelle	Kinase	2	1	plasma membrane	No	No	Yes
AT3G12180 AT4G22730	MIND1	3	#N/A	AT3G12180	535	AT3G12180	Cornichon	Cornichon	4	3	plasma membrane	No	AT4G22730	9	AT4G22730	RLK/Pelle	Kinase	2	1	plasma membrane	No	No	Yes
AT3G12180 AT4G36180	MIND1	3	#N/A	AT3G12180	535	AT3G12180	Cornichon	Cornichon	4	3	plasma membrane	No	AT4G36180	13	AT4G36180	RLK/Pelle	Kinase	2	1	plasma membrane	No	No	Yes
AT3G12180 AT5G45780	MIND1	3	#N/A	AT3G12180	535	AT3G12180	Cornichon	Cornichon	4	3	plasma membrane	No	AT5G45780	7	AT5G45780	RLK/Pelle	Kinase	2	1	plasma membrane	No	No	Yes
AT3G12180 AT5G58150	MIND1	#N/A	#N/A	AT3G12180	535	AT3G12180	Cornichon	Cornichon	4	3	plasma membrane	No	AT5G58150	14	AT5G58150	RLK/Pelle	Kinase	2	1	plasma membrane	No	No	Yes
AT3G12180 AT3G59740	MIND1	#N/A	#N/A	AT3G12180	535	AT3G12180	Cornichon	Cornichon	4	3	plasma membrane	No	AT3G59740	26	AT3G59740	RLK/Pelle	Kinase	2	1	plasma membrane	No	No Data	No Data
AT3G12180 AT5G38990	MIND1	3	#N/A	AT3G12180	535	AT3G12180	Cornichon	Cornichon	4	3	plasma membrane	No	AT5G38990	15	AT5G38990	RLK/Pelle	Kinase	2	1	plasma membrane	No	No Data	No Data
AT3G12180 AT1G34110	MIND1	#N/A	#N/A	AT3G12180	535	AT3G12180	Cornichon	Cornichon	4	3	plasma membrane	No	AT1G34110	7	AT1G34110	RLK/Pelle	Kinase	2	1	extracellular	No	No	No
AT3G12180 AT1G60630	MIND1	#N/A	#N/A	AT3G12180	535	AT3G12180	Cornichon	Cornichon	4	3	plasma membrane	No	AT1G60630	10	AT1G60630	RLK/Pelle	Kinase	2	1	plasma membrane	No	No	No
AT3G12180 AT4G31110	MIND1	#N/A	#N/A	AT3G12180	535	AT3G12180	Cornichon	Cornichon	4	3	plasma membrane	No	AT4G31110	6	AT4G31110	RLK/Pelle	Kinase	2	1	plasma membrane	No	No Data	No Data
AT3G12180 AT5G10290	MIND1	#N/A	#N/A	AT3G12180	535	AT3G12180	Cornichon	Cornichon	4	3	plasma membrane	No	AT5G10290	30	AT5G10290	RLK/Pelle	Kinase	2	1	plasma membrane	No	No	No
AT3G12180 AT5G63710	MIND1	#N/A	#N/A	AT3G12180	535	AT3G12180	Cornichon	Cornichon	4	3	plasma membrane	No	AT5G63710	12	AT5G63710	RLK/Pelle	Kinase	2	1	plasma membrane	No	No	No
AT3G12180 AT4G20790	MIND1	#N/A	#N/A	AT3G12180	535	AT3G12180	Cornichon	Cornichon	4	3	plasma membrane	No	AT4G20790	30	AT4G20790	RLK/Pelle	Kinase	2	1	plasma membrane	No	No	No
AT3G12180 AT3G02880	MIND1	5	#N/A	AT3G12180	535	AT3G12180	Cornichon	Cornichon	4	3	plasma membrane	No	AT3G02880	25	AT3G02880	RLK/Pelle	Kinase	2	1	plasma membrane	Yes	NO	NO
AT3G12180 AT3G53810	MIND1	6	#N/A	AT3G12180	535	AT3G12180	Cornichon	Cornichon	4	3	plasma membrane	No	AT3G53810	23	AT3G53810	RLK/Pelle	Kinase	2	1	plasma membrane	Yes	NO	NO
AT3G12180 AT5G45800	MIND1	5	#N/A	AT3G12180	535	AT3G12180	Cornichon	Cornichon	4	3	plasma membrane	No	AT5G45800	4	MEE62	RLK/Pelle	Kinase	2	1	plasma membrane	Yes	NO	NO
AT3G12180 AT5G53890	MIND1	6	#N/A	AT3G12180	535	AT3G12180	Cornichon	Cornichon	4	3	plasma membrane	No	AT5G53890	5	PSKR2	RLK/Pelle	Kinase	2	1	plasma membrane	Yes	YES	YES
AT3G12180 AT1G72300	MIND1	0	#N/A	AT3G12180	535	AT3G12180	Cornichon	Cornichon	4	3	plasma membrane	No	AT1G72300	25	AT1G72300	RLK/Pelle	Kinase	2	1	plasma membrane	Yes	NO	NO
AT3G12180 AT4G20140	MIND1	3	#N/A	AT3G12180	535	AT3G12180	Cornichon	Cornichon	4	3	plasma membrane	No	AT4G20140	12	GSO1	RLK/Pelle	Kinase	2	1	plasma membrane	Yes	NO	NO
AT3G12180 AT5G16590	MIND1	6	#N/A	AT3G12180	535	AT3G12180	Cornichon	Cornichon	4	3	plasma membrane	No	AT5G16590	18	LRR1	RLK/Pelle	Kinase	2	1	plasma membrane	Yes	NO	NO
AT3G12180 AT2G19190	MIND1	#N/A	#N/A	AT3G12180	535	AT3G12180	Cornichon	Cornichon	4	3	plasma membrane	No	AT2G19190	20	FRK1	RLK/Pelle	Kinase	2	1	plasma membrane	Yes	no	no
AT3G12180 AT5G65710	MIND1	#N/A	#N/A	AT3G12180	535	AT3G12180	Cornichon	Cornichon	4	3	plasma membrane	No	AT5G65710	23	HSL2	RLK/Pelle	Kinase	2	1	plasma membrane	Yes	no	no
AT3G12180 AT1G16150	MIND1	4	#N/A	AT3G12180	535	AT3G12180	Cornichon	Cornichon	4	3	plasma membrane	No	AT1G16150	10	WAKL4	RLK/Pelle	Kinase	2	1	plasma membrane	Yes	NO	NO
AT3G12180 AT1G21210	MIND1	6	#N/A	AT3G12180	535	AT3G12180	Cornichon	Cornichon	4	3	plasma membrane	No	AT1G21210	8	WAK4	RLK/Pelle	Kinase	2	1	plasma membrane	Yes	NO	NO
AT3G12180 AT1G50610	MIND1	3	#N/A	AT3G12180	535	AT3G12180	Cornichon	Cornichon	4	3	plasma membrane	No	AT1G50610	11	AT1G50610	RLK/Pelle	Kinase	2	1	plasma membrane	Yes	NO	NO
AT3G12180 AT2G31880	MIND1	6	#N/A	AT3G12180	535	AT3G12180	Cornichon	Cornichon	4	3	plasma membrane	No	AT2G31880	18	EVR	RLK/Pelle	Kinase	2	1	plasma membrane	Yes	NO	NO
AT3G12180 AT3G20190	MIND1	6	#N/A	AT3G12180	535	AT3G12180	Cornichon	Cornichon	4	3	plasma membrane	No	AT3G20190	28	AT3G20190	RLK/Pelle	Kinase	2	1	extracellular	Yes	NO	NO
AT3G12180 AT4G23190	MIND1	6	#N/A	AT3G12180	535	AT3G12180	Cornichon	Cornichon	4	3	plasma membrane	No	AT4G23190	8	DUF26-Ib	RLK/Pelle	Kinase	2	1	plasma membrane	Yes	NO	NO
AT3G12180 AT5G01550	MIND1	6	#N/A	AT3G12180	535	AT3G12180	Cornichon	Cornichon	4	3	plasma membrane	No	AT5G01550	7	LECRKA4.2	RLK/Pelle	Kinase	2	1	plasma membrane	Yes	NO	NO
AT3G12180 AT5G38210	MIND1	6	#N/A	AT3G12180	535	AT3G12180	Cornichon	Cornichon	4	3	plasma membrane	No	AT5G38210	2	AT5G38210	RLK/Pelle	Kinase	2	1	plasma membrane	Yes	NO	NO
AT3G12180 AT5G62230	MIND1	0	#N/A	AT3G12180	535	AT3G12180	Cornichon	Cornichon	4	3	plasma membrane	No	AT5G62230	7	ERL1	RLK/Pelle	Kinase	2	1	plasma membrane	Yes	NO	NO
AT3G12180 AT1G70520	MIND1	#N/A	#N/A	AT3G12180	535	AT3G12180	Cornichon	Cornichon	4	3	plasma membrane	No	AT1G70520	26	DUF26-If	RLK/Pelle	Kinase	2	1	plasma membrane	Yes	NO	NO
AT3G12180 AT5G48380	MIND1	6	#N/A	AT3G12180	535	AT3G12180	Cornichon	Cornichon	4	3	plasma membrane	No	AT5G48380	23	BIR1	RLK/Pelle	Kinase	2	1	plasma membrane	Yes	NO	NO
AT3G12180 AT2G35620	MIND1	6	#N/A	AT3G12180	535	AT3G12180	Cornichon	Cornichon	4	3	plasma membrane	No	AT2G35620	21	FEI2	RLK/Pelle	Kinase	2	1	plasma membrane	Yes	NO	NO
AT3G12180 AT2G07040	MIND1	6	#N/A	AT3G12180	535	AT3G12180	Cornichon	Cornichon	4	3	plasma membrane	No	AT2G07040	20	PRK2A	RLK/Pelle	Kinase	2	1	plasma membrane	Yes	NO	NO
AT3G12180 AT3G49670	MIND1	6	#N/A	AT3G12180	535	AT3G12180	Cornichon	Cornichon	4	3	plasma membrane	No	AT3G49670	8	BAM2	RLK/Pelle	Kinase	2	1	plasma membrane	Yes	NO	NO
AT3G12180 AT5G01540	MIND1	6	#N/A	AT3G12180	535	AT3G12180	Cornichon	Cornichon	4	3	plasma membrane	No	AT5G01540	23	LECRKA4.1	RLK/Pelle	Kinase	2	1	plasma membrane	Yes	NO	NO
AT3G12180 AT4G20940	MIND1	6	#N/A	AT3G12180	535	AT3G12180	Cornichon	Cornichon	4	3	plasma membrane	No	AT4G20940	12	AT4G20940	RLK/Pelle	Kinase	2	1	plasma membrane	Yes	NO DATA	NO DATA
AT3G12180 AT5G46330	MIND1	#N/A	#N/A	AT3G12180	535	AT3G12180	Cornichon	Cornichon	4	3	plasma membrane	No	AT5G46330	4	FLS2	RLK/Pelle	Kinase	2	1	plasma membrane	Yes	no	no
AT3G12180 AT3G02130	MIND1	#N/A	#N/A	AT3G12180	535	AT3G12180	Cornichon	Cornichon	4	3	plasma membrane	No	AT3G02130	23	RPK2	RLK/Pelle	Kinase	2	1	plasma membrane	Yes	NO	NO
AT3G12180 AT3G21630	MIND1	6	#N/A	AT3G12180	535	AT3G12180	Cornichon	Cornichon	4	3	plasma membrane	No	AT3G21630	6	CERK1	RLK/Pelle	Kinase	2	1	plasma membrane	Yes	NO	NO
AT3G12180 AT5G45770	MIND1	2	#N/A	AT3G12180	535	AT3G12180	Cornichon	Cornichon	4	3	plasma membrane	No	AT5G45770	6	RLP55	RLP	Receptor	2	1	extracellular	No	No	No
AT3G12180 AT5G58050	MIND1	3	#N/A	AT3G12180	535	AT3G12180	Cornichon	Cornichon	4	3	plasma membrane	No	AT5G58050	27	SVL4	RLP	Receptor	0	0	extracellular	No	No	No
AT3G12180 AT3G11010	MIND1	3	#N/A	AT3G12180	535	AT3G12180	Cornichon	Cornichon	4	3	plasma membrane	No	AT3G11010	2	RLP34	RLP	Receptor	2	1	nucleus	No	No Data	No Data
AT3G12180 AT3G05360	MIND1	#N/A	#N/A	AT3G12180	535	AT3G12180	Cornichon	Cornichon	4	3	plasma membrane	No	AT3G05360	48	RLP30	RLP	Receptor	2	1	extracellular	Yes	NO	NO
AT3G12180 AT2G48070	MIND1	#N/A	#N/A	AT3G12180	535	AT3G12180	Cornichon	Cornichon	4	3	plasma membrane	No	AT2G48070	37	RPH1	RPH1, resistance to phytophthora 1	Unknown	5	2	plastid	Yes	NO	NO
AT3G12180 AT3G51040	MIND1	3	#N/A	AT3G12180	535	AT3G12180	Cornichon	Cornichon	4	3	plasma membrane	No	AT3G51040	31	RTH	RTH, RTE1-homolog	Unknown	5	2	plasma membrane	No	No	No
AT3G12180 AT1G71190	MIND1	3	#N/A	AT3G12180	535	AT3G12180	Cornichon	Cornichon	4	3	plasma membrane	No	AT1G71190	20	SAG18	SAG18, senescence associated gene 18	Unknown	7	7	vacuole	No	No	Yes
AT3G12180 AT1G61250	MIND1	#N/A	#N/A	AT3G12180	535	AT3G12180	Cornichon	Cornichon	4	3	plasma membrane	No	AT1G61250	7	SC3	SCAMP	Trafficking	5	4	plasma membrane	No	No Data	No Data
AT3G12180 AT3G52190	MIND1	#N/A	#N/A	AT3G12180	535	AT3G12180	Cornichon	Cornichon	4	3	plasma membrane	No	AT3G52190	10	PHF1	SEC12-like	Trafficking	2	1	endoplasmic reticulum	Yes	NO	YES
AT3G12180 AT2G45070	MIND1	#N/A	#N/A	AT3G12180	535	AT3G12180	Cornichon	Cornichon	4	3	plasma membrane	No	AT2G45070	22	SEC61 BETA	SEC61 BETA, Preprotein translocase Sec, Sec61-beta subunit protein	Trafficking	2	1	mitochondrion	No	Yes	Yes
AT3G12180 AT2G34250	MIND1	3	#N/A	AT3G12180	535	AT3G12180	Cornichon	Cornichon	4	3	plasma membrane	No	AT2G34250	38	AT2G34250	SecY	Trafficking	5	10	endoplasmic reticulum	No	No	No
AT3G12180 AT3G06170	MIND1	#N/A	#N/A	AT3G12180	535	AT3G12180	Cornichon	Cornichon	4	3	plasma membrane	No	AT3G06170	16	AT3G06170	Serinc-domain containing serine and sphingolipid biosynthesis protein	Unknown	5	10	vacuole	No	No	No
AT3G12180 AT1G08430	MIND1	6	#N/A	AT3G12180	535	AT3G12180	Cornichon	Cornichon	4	3	plasma membrane	No	AT1G08430	21	ALMT1	similar to aluminum-activated malate transporter	Transporter	5	6	plasma membrane	Yes	NO	NO
AT3G12180 AT1G08820	MIND1	3	#N/A	AT3G12180	535	AT3G12180	Cornichon	Cornichon	4	3	plasma membrane	No	AT1G08820	4	VAP27-2	SNARE	Trafficking	3	1	nucleus	No	No Data	No Data
AT3G12180 AT3G09740	MIND1	6	#N/A	AT3G12180	535	AT3G12180	Cornichon	Cornichon	4	3	plasma membrane	No	AT3G09740	14	SYP71	SNARE	Trafficking	3	1	cytosol	Yes	NO	NO
AT3G12180 AT1G44960	MIND1	3	#N/A	AT3G12180	535	AT3G12180	Cornichon	Cornichon	4	3	plasma membrane	No	AT1G44960	40	AT1G44960	SNARE associated Golgi protein family	Trafficking	5	6	plasma membrane	No	No	No
AT3G12180 AT1G71940	MIND1	2	#N/A	AT3G12180	535	AT3G12180	Cornichon	Cornichon	4	3	plasma membrane	No	AT1G71940	20	AT1G71940	SNARE associated Golgi protein family	Trafficking	5	6	plasma membrane	No	No	No
AT3G12180 AT5G64870	MIND1	#N/A	#N/A	AT3G12180	535	AT3G12180	Cornichon	Cornichon	4	3	plasma membrane	No	AT5G64870	7	FLOT2	SPFH/Band 7/PHB domain-containing membrane-associated protein family	Unknown	1	0	cytosol	No	No	No
AT3G12180 AT4G04750	MIND1	3	#N/A	AT3G12180	535	AT3G12180	Cornichon	Cornichon	4	3	plasma membrane	No	AT4G04750	26	erd6-like14	STP	Transporter	5	12	plasma membrane	No	No	No
AT3G12180 AT5G16150	MIND1	6	#N/A	AT3G12180	535	AT3G12180	Cornichon	Cornichon	4	3	plasma membrane	No	AT5G16150	4	GLT1	STP	Transporter	5	12	plastid	Yes	NO	NO
AT3G12180 AT5G27350	MIND1	6	#N/A	AT3G12180	535	AT3G12180	Cornichon	Cornichon	4	3	plasma membrane	No	AT5G27350	28	SFP1	STP	Transporter	5	12	plasma membrane	Yes	NO	NO
AT3G12180 AT1G22150	MIND1	3	#N/A	AT3G12180	535	AT3G12180	Cornichon	Cornichon	4	3	plasma membrane	No	AT1G22150	17	SULTR1;3	Sulfate transporter	Transporter	5	12	plasma membrane	No	No	No
AT3G12180 AT1G23090	MIND1	2	#N/A	AT3G12180	535	AT3G12180	Cornichon	Cornichon	4	3	plasma membrane	No	AT1G23090	7	SULTR3;3	Sulfate transporter	Transporter	5	12	plasma membrane	No	No	No
AT3G12180 AT1G11540	MIND1	#N/A	#N/A	AT3G12180	535	AT3G12180	Cornichon	Cornichon	4	3	plasma membrane	No	AT1G11540	26	AT1G11540	Sulfite exporter TauE/SafE family protein	Transporter	7	11	plasma membrane	No	No	No
AT3G12180 AT1G21460	MIND1	3	#N/A	AT3G12180	535	AT3G12180	Cornichon	Cornichon	4	3	plasma membrane	No	AT1G21460	7	SWEET1	SWEET	Transporter	7	7	extracellular	No	No	No
AT3G12180 AT4G10850	MIND1	3	#N/A	AT3G12180	535	AT3G12180	Cornichon	Cornichon	4	3	plasma membrane	No	AT4G10850	25	SWEET7	SWEET	Transporter	7	7	plasma membrane	No	No	No
AT3G12180 AT5G62850	MIND1	3	#N/A	AT3G12180	535	AT3G12180	Cornichon	Cornichon	4	3	plasma membrane	No	AT5G62850	25	SWEET5	SWEET	Transporter	7	7	plasma membrane	No	No	No
AT3G12180 AT5G13170	MIND1	#N/A	#N/A	AT3G12180	535	AT3G12180	Cornichon	Cornichon	4	3	plasma membrane	No	AT5G13170	18	SWEET15	SWEET	Transporter	7	7	plasma membrane	Yes	NO	NO
AT3G12180 AT3G14850	MIND1	1	#N/A	AT3G12180	535	AT3G12180	Cornichon	Cornichon	4	3	plasma membrane	No	AT3G14850	2	TBL41	TBL	TBL	0	0	plasma membrane	No	No	No
AT3G12180 AT3G12060	MIND1	6	#N/A	AT3G12180	535	AT3G12180	Cornichon	Cornichon	4	3	plasma membrane	No	AT3G12060	2	TBL1	TBL	TBL	3	1	plasma membrane	Yes	NO	NO
AT3G12180 AT1G18520	MIND1	0	#N/A	AT3G12180	535	AT3G12180	Cornichon	Cornichon	4	3	plasma membrane	No	AT1G18520	28	TET11	Tetraspannin	Tetraspannin	5	4	plasma membrane	No	No	No
AT3G12180 AT3G12090	MIND1	#N/A	#N/A	AT3G12180	535	AT3G12180	Cornichon	Cornichon	4	3	plasma membrane	No	AT3G12090	35	TET06	Tetraspannin	Tetraspannin	5	4	plasma membrane	No	No	No
AT3G12180 AT2G19580	MIND1	#N/A	#N/A	AT3G12180	535	AT3G12180	Cornichon	Cornichon	4	3	plasma membrane	No	AT2G19580	32	TET02	Tetraspannin	Tetraspannin	5	4	extracellular	No	No	No
AT3G12180 AT4G19645	MIND1	#N/A	#N/A	AT3G12180	535	AT3G12180	Cornichon	Cornichon	4	3	plasma membrane	No	AT4G19645	29	AT4G19645	TRAM, LAG1 and CLN8 (TLC) lipid-sensing domain containing protein	Unknown	7	7	plasma membrane	No	No Data	No Data
AT3G12180 AT4G23090	MIND1	3	#N/A	AT3G12180	535	AT3G12180	Cornichon	Cornichon	4	3	plasma membrane	No	AT4G23090	28	AT4G23090	Transcription factor	Transcription factor	2	1	plasma membrane	No	No	No
AT3G12180 AT3G50220	MIND1	6	#N/A	AT3G12180	535	AT3G12180	Cornichon	Cornichon	4	3	plasma membrane	No	AT3G50220	9	IRX15	Transcription factor	Transcription factor	3	1	extracellular	Yes	NO	NO
AT3G12180 AT5G66680	MIND1	#N/A	#N/A	AT3G12180	535	AT3G12180	Cornichon	Cornichon	4	3	plasma membrane	No	AT5G66680	19	DGL1	Transferase	Enzyme	2	1	endoplasmic reticulum	Yes	YES	YES
AT3G12180 AT5G14030	MIND1	3	#N/A	AT3G12180	535	AT3G12180	Cornichon	Cornichon	4	3	plasma membrane	No	AT5G14030	12	AT5G14030	Translocon-associated protein (TRAP), alpha subunit	Unknown	2	1	plasma membrane	No	Yes	Yes
AT3G12180 AT1G34470	MIND1	3	#N/A	AT3G12180	535	AT3G12180	Cornichon	Cornichon	4	3	plasma membrane	No	AT1G34470	31	AT1G34470	Transporter	Transporter	7	9	plasma membrane	No	No	Yes
AT3G12180 AT1G19800	MIND1	3	#N/A	AT3G12180	535	AT3G12180	Cornichon	Cornichon	4	3	plasma membrane	No	AT1G19800	22	TGD1	Transporter	Transporter	7	5	plastid	Yes	NO	NO
AT3G12180 AT1G79780	MIND1	#N/A	#N/A	AT3G12180	535	AT3G12180	Cornichon	Cornichon	4	3	plasma membrane	No	AT1G79780	16	AT1G79780	Uncharacterised protein family (UPF0497)	Unknown	5	4	plasma membrane	No	No	No
AT3G12180 AT2G36330	MIND1	3	#N/A	AT3G12180	535	AT3G12180	Cornichon	Cornichon	4	3	plasma membrane	No	AT2G36330	15	AT2G36330	Uncharacterised protein family (UPF0497)	Unknown	5	4	plastid	No	No	No
AT3G12180 AT4G20390	MIND1	3	#N/A	AT3G12180	535	AT3G12180	Cornichon	Cornichon	4	3	plasma membrane	No	AT4G20390	26	AT4G20390	Uncharacterised protein family (UPF0497)	Unknown	5	4	extracellular	No	No	No
AT3G12180 AT5G67610	MIND1	2	#N/A	AT3G12180	535	AT3G12180	Cornichon	Cornichon	4	3	plasma membrane	No	AT5G67610	8	AT5G67610	Uncharacterized conserved protein (DUF2215)	Unknown	5	6	plasma membrane	No	No Data	No Data
AT3G12180 AT1G10660	MIND1	3	#N/A	AT3G12180	535	AT3G12180	Cornichon	Cornichon	4	3	plasma membrane	No	AT1G10660	23	AT1G10660	Unknown	Unknown	7	7	plasma membrane	No	No	No
AT3G12180 AT1G15900	MIND1	#N/A	#N/A	AT3G12180	535	AT3G12180	Cornichon	Cornichon	4	3	plasma membrane	No	AT1G15900	27	AT1G15900	Unknown	Unknown	7	3	plasma membrane	No	No	No
AT3G12180 AT1G22750	MIND1	3	#N/A	AT3G12180	535	AT3G12180	Cornichon	Cornichon	4	3	plasma membrane	No	AT1G22750	6	AT1G22750	Unknown	Unknown	5	6	plasma membrane	No	No	No
AT3G12180 AT1G31130	MIND1	3	#N/A	AT3G12180	535	AT3G12180	Cornichon	Cornichon	4	3	plasma membrane	No	AT1G31130	21	AT1G31130	Unknown	Unknown	7	7	plasma membrane	No	No	No
AT3G12180 AT1G52550	MIND1	#N/A	#N/A	AT3G12180	535	AT3G12180	Cornichon	Cornichon	4	3	plasma membrane	No	AT1G52550	16	AT1G52550	Unknown	Unknown	2	1	plastid	No	No	No
AT3G12180 AT1G57680	MIND1	3	#N/A	AT3G12180	535	AT3G12180	Cornichon	Cornichon	4	3	plasma membrane	No	AT1G57680	19	AT1G57680	Unknown	Unknown	8	7	plasma membrane	No	No	No
AT3G12180 AT1G76185	MIND1	#N/A	#N/A	AT3G12180	535	AT3G12180	Cornichon	Cornichon	4	3	plasma membrane	No	AT1G76185	10	AT1G76185	Unknown	Unknown	5	2	plasma membrane	No	No	No
AT3G12180 AT1G77655	MIND1	3	#N/A	AT3G12180	535	AT3G12180	Cornichon	Cornichon	4	3	plasma membrane	No	AT1G77655	7	AT1G77655	Unknown	Unknown	3	1	plasma membrane	No	No	No
AT3G12180 AT2G12400	MIND1	#N/A	#N/A	AT3G12180	535	AT3G12180	Cornichon	Cornichon	4	3	plasma membrane	No	AT2G12400	19	AT2G12400	Unknown	Unknown	7	5	plasma membrane	No	No	No
AT3G12180 AT2G29180	MIND1	3	#N/A	AT3G12180	535	AT3G12180	Cornichon	Cornichon	4	3	plasma membrane	No	AT2G29180	46	AT2G29180	Unknown	Unknown	2	1	plastid	No	No	No
AT3G12180 AT2G33250	MIND1	#N/A	#N/A	AT3G12180	535	AT3G12180	Cornichon	Cornichon	4	3	plasma membrane	No	AT2G33250	37	AT2G33250	Unknown	Unknown	4	3	plastid	No	No	No
AT3G12180 AT2G36650	MIND1	3	#N/A	AT3G12180	535	AT3G12180	Cornichon	Cornichon	4	3	plasma membrane	No	AT2G36650	6	AT2G36650	Unknown	Unknown	2	1	extracellular	No	No	No
AT3G12180 AT2G40316	MIND1	3	#N/A	AT3G12180	535	AT3G12180	Cornichon	Cornichon	4	3	plasma membrane	No	AT2G40316	10	AT2G40316	Unknown	Unknown	2	1	plasma membrane	No	No	No
AT3G12180 AT2G41610	MIND1	#N/A	#N/A	AT3G12180	535	AT3G12180	Cornichon	Cornichon	4	3	plasma membrane	No	AT2G41610	40	AT2G41610	Unknown	Unknown	7	7	plasma membrane	No	No	No
AT3G12180 AT3G13410	MIND1	#N/A	#N/A	AT3G12180	535	AT3G12180	Cornichon	Cornichon	4	3	plasma membrane	No	AT3G13410	15	AT3G13410	Unknown	Unknown	2	1	extracellular	No	No	No
AT3G12180 AT3G26350	MIND1	3	#N/A	AT3G12180	535	AT3G12180	Cornichon	Cornichon	4	3	plasma membrane	No	AT3G26350	18	AT3G26350	Unknown	Unknown	3	1	nucleus	No	No	No
AT3G12180 AT3G27770	MIND1	3	#N/A	AT3G12180	535	AT3G12180	Cornichon	Cornichon	4	3	plasma membrane	No	AT3G27770	41	AT3G27770	Unknown	Unknown	7	7	plasma membrane	No	No	No
AT3G12180 AT3G42725	MIND1	#N/A	#N/A	AT3G12180	535	AT3G12180	Cornichon	Cornichon	4	3	plasma membrane	No	AT3G42725	32	AT3G42725	Unknown	Unknown	5	4	plasma membrane	No	No	No
AT3G12180 AT4G13220	MIND1	#N/A	#N/A	AT3G12180	535	AT3G12180	Cornichon	Cornichon	4	3	plasma membrane	No	AT4G13220	2	AT4G13220	Unknown	Unknown	2	1	plastid	No	No	No
AT3G12180 AT4G13530	MIND1	#N/A	#N/A	AT3G12180	535	AT3G12180	Cornichon	Cornichon	4	3	plasma membrane	No	AT4G13530	25	AT4G13530	Unknown	Unknown	2	1	nucleus	No	No	No
AT3G12180 AT4G21500	MIND1	3	#N/A	AT3G12180	535	AT3G12180	Cornichon	Cornichon	4	3	plasma membrane	No	AT4G21500	7	AT4G21500	Unknown	Unknown	5	2	plasma membrane	No	No	No
AT3G12180 AT4G22830	MIND1	#N/A	#N/A	AT3G12180	535	AT3G12180	Cornichon	Cornichon	4	3	plasma membrane	No	AT4G22830	26	AT4G22830	Unknown	Unknown	5	4	plastid	No	No	No
AT3G12180 AT4G28210	MIND1	3	#N/A	AT3G12180	535	AT3G12180	Cornichon	Cornichon	4	3	plasma membrane	No	AT4G28210	26	EMB1923	Unknown	Unknown	7	3	plastid	No	No	No
AT3G12180 AT5G24130	MIND1	3	#N/A	AT3G12180	535	AT3G12180	Cornichon	Cornichon	4	3	plasma membrane	No	AT5G24130	11	AT5G24130	Unknown	Unknown	5	6	plasma membrane	No	No	No
AT3G12180 AT5G35870	MIND1	#N/A	#N/A	AT3G12180	535	AT3G12180	Cornichon	Cornichon	4	3	plasma membrane	No	AT5G35870	11	AT5G35870	Unknown	Unknown	2	1	plasma membrane	No	No	No
AT3G12180 AT5G38660	MIND1	3	#N/A	AT3G12180	535	AT3G12180	Cornichon	Cornichon	4	3	plasma membrane	No	AT5G38660	15	APE1	Unknown	Unknown	5	2	plastid	No	No	No
AT3G12180 AT5G47410	MIND1	3	#N/A	AT3G12180	535	AT3G12180	Cornichon	Cornichon	4	3	plasma membrane	No	AT5G47410	30	AT5G47410	Unknown	Unknown	2	1	No information	No	No	No
AT3G12180 AT5G57345	MIND1	#N/A	#N/A	AT3G12180	535	AT3G12180	Cornichon	Cornichon	4	3	plasma membrane	No	AT5G57345	20	AT5G57345	Unknown	Unknown	5	2	plastid	No	No	No
AT3G12180 AT5G40640	MIND1	3	#N/A	AT3G12180	535	AT3G12180	Cornichon	Cornichon	4	3	plasma membrane	No	AT5G40640	27	AT5G40640	Unknown	Unknown	5	6	plasma membrane	No	No	Yes
AT3G12180 AT1G16000	MIND1	#N/A	#N/A	AT3G12180	535	AT3G12180	Cornichon	Cornichon	4	3	plasma membrane	No	AT1G16000	10	AT1G16000	Unknown	Unknown	2	1	nucleus	No	No	Yes
AT3G12180 AT1G33490	MIND1	3	#N/A	AT3G12180	535	AT3G12180	Cornichon	Cornichon	4	3	plasma membrane	No	AT1G33490	22	AT1G33490	Unknown	Unknown	5	2	plasma membrane	No	No	Yes
AT3G12180 AT1G44920	MIND1	3	#N/A	AT3G12180	535	AT3G12180	Cornichon	Cornichon	4	3	plasma membrane	No	AT1G44920	9	AT1G44920	Unknown	Unknown	5	4	plastid	No	No	Yes
AT3G12180 AT4G16444	MIND1	3	#N/A	AT3G12180	535	AT3G12180	Cornichon	Cornichon	4	3	plasma membrane	No	AT4G16444	29	AT4G16444	Unknown	Unknown	7	3	plasma membrane	No	No	Yes
AT3G12180 AT4G16850	MIND1	3	#N/A	AT3G12180	535	AT3G12180	Cornichon	Cornichon	4	3	plasma membrane	No	AT4G16850	3	AT4G16850	Unknown	Unknown	5	6	plasma membrane	No	No	Yes
AT3G12180 AT5G19130	MIND1	3	#N/A	AT3G12180	535	AT3G12180	Cornichon	Cornichon	4	3	plasma membrane	No	AT5G19130	28	AT5G19130	Unknown	Unknown	5	6	plasma membrane	No	No	Yes
AT3G12180 AT1G15610	MIND1	3	#N/A	AT3G12180	535	AT3G12180	Cornichon	Cornichon	4	3	plasma membrane	No	AT1G15610	45	AT1G15610	Unknown	Unknown	6	6	plasma membrane	No	No Data	No Data
AT3G12180 AT1G21940	MIND1	#N/A	#N/A	AT3G12180	535	AT3G12180	Cornichon	Cornichon	4	3	plasma membrane	No	AT1G21940	30	AT1G21940	Unknown	Unknown	6	4	plasma membrane	No	No Data	No Data
AT3G12180 AT1G26180	MIND1	#N/A	#N/A	AT3G12180	535	AT3G12180	Cornichon	Cornichon	4	3	plasma membrane	No	AT1G26180	8	AT1G26180	Unknown	Unknown	5	6	mitochondrion	No	No Data	No Data
AT3G12180 AT1G52155	MIND1	3	#N/A	AT3G12180	535	AT3G12180	Cornichon	Cornichon	4	3	plasma membrane	No	AT1G52155	19	AT1G52155	Unknown	Unknown	7	3	plasma membrane	No	No Data	No Data
AT3G12180 AT1G80700	MIND1	2	#N/A	AT3G12180	535	AT3G12180	Cornichon	Cornichon	4	3	plasma membrane	No	AT1G80700	3	AT1G80700	Unknown	Unknown	2	1	mitochondrion	No	No Data	No Data
AT3G12180 AT1G80890	MIND1	3	#N/A	AT3G12180	535	AT3G12180	Cornichon	Cornichon	4	3	plasma membrane	No	AT1G80890	24	AT1G80890	Unknown	Unknown	2	1	cytosol	No	No Data	No Data
AT3G12180 AT2G21237	MIND1	3	#N/A	AT3G12180	535	AT3G12180	Cornichon	Cornichon	4	3	plasma membrane	No	AT2G21237	25	AT2G21237	Unknown	Unknown	5	2	plasma membrane	No	No Data	No Data
AT3G12180 AT3G11810	MIND1	3	#N/A	AT3G12180	535	AT3G12180	Cornichon	Cornichon	4	3	plasma membrane	No	AT3G11810	36	AT3G11810	Unknown	Unknown	7	7	plasma membrane	No	No Data	No Data
AT3G12180 AT3G61500	MIND1	1	#N/A	AT3G12180	535	AT3G12180	Cornichon	Cornichon	4	3	plasma membrane	No	AT3G61500	2	AT3G61500	Unknown	Unknown	2	1	mitochondrion	No	No Data	No Data
AT3G12180 AT4G02725	MIND1	#N/A	#N/A	AT3G12180	535	AT3G12180	Cornichon	Cornichon	4	3	plasma membrane	No	AT4G02725	7	AT4G02725	Unknown	Unknown	2	1	plastid	No	No Data	No Data
AT3G12180 AT4G10080	MIND1	#N/A	#N/A	AT3G12180	535	AT3G12180	Cornichon	Cornichon	4	3	plasma membrane	No	AT4G10080	26	AT4G10080	Unknown	Unknown	2	1	nucleus	No	No Data	No Data
AT3G12180 AT4G13266	MIND1	3	#N/A	AT3G12180	535	AT3G12180	Cornichon	Cornichon	4	3	plasma membrane	No	AT4G13266	21	AT4G13266	Unknown	Unknown	5	4	plasma membrane	No	No Data	No Data
AT3G12180 AT4G30845	MIND1	#N/A	#N/A	AT3G12180	535	AT3G12180	Cornichon	Cornichon	4	3	plasma membrane	No	AT4G30845	9	AT4G30845	Unknown	Unknown	2	1	plastid	No	No Data	No Data
AT3G12180 AT5G07490	MIND1	#N/A	#N/A	AT3G12180	535	AT3G12180	Cornichon	Cornichon	4	3	plasma membrane	No	AT5G07490	23	AT5G07490	Unknown	Unknown	3	1	cytosol	No	No Data	No Data
AT3G12180 AT1G68680	MIND1	#N/A	#N/A	AT3G12180	535	AT3G12180	Cornichon	Cornichon	4	3	plasma membrane	No	AT1G68680	9	AT1G68680	Unknown	Unknown	5	2	plastid	No	Yes	Yes
AT3G12180 AT3G02420	MIND1	3	#N/A	AT3G12180	535	AT3G12180	Cornichon	Cornichon	4	3	plasma membrane	No	AT3G02420	17	AT3G02420	Unknown	Unknown	5	4	nucleus	No	Yes	Yes
AT3G12180 AT3G62400	MIND1	3	#N/A	AT3G12180	535	AT3G12180	Cornichon	Cornichon	4	3	plasma membrane	No	AT3G62400	21	AT3G62400	Unknown	Unknown	2	1	mitochondrion	No	Yes	Yes
AT3G12180 AT4G00585	MIND1	3	#N/A	AT3G12180	535	AT3G12180	Cornichon	Cornichon	4	3	plasma membrane	No	AT4G00585	4	AT4G00585	Unknown	Unknown	2	1	cytosol	No	Yes	Yes
AT3G12180 AT5G23550	MIND1	3	#N/A	AT3G12180	535	AT3G12180	Cornichon	Cornichon	4	3	plasma membrane	No	AT5G23550	14	AT5G23550	Unknown	Trafficking	5	4	plasma membrane	No	Yes	Yes
AT3G12180 AT2G45980	MIND1	#N/A	#N/A	AT3G12180	535	AT3G12180	Cornichon	Cornichon	4	3	plasma membrane	No	AT2G45980	6	AT2G45980	Unknown	Unknown	2	1	nucleus	No	No	No
AT3G12180 AT5G47570	MIND1	#N/A	#N/A	AT3G12180	535	AT3G12180	Cornichon	Cornichon	4	3	plasma membrane	No	AT5G47570	5	AT5G47570	Unknown	Unknown	3	1	mitochondrion	No	Yes	No
AT3G12180 AT1G59840	MIND1	#N/A	#N/A	AT3G12180	535	AT3G12180	Cornichon	Cornichon	4	3	plasma membrane	No	AT1G59840	1	CCB4	Unknown	Unknown	5	2	mitochondrion	Yes	NO	NO
AT3G12180 AT1G50290	MIND1	#N/A	#N/A	AT3G12180	535	AT3G12180	Cornichon	Cornichon	4	3	plasma membrane	No	AT1G50290	17	AT1G50290	Unknown	Unknown	2	1	extracellular	Yes	no	no
AT3G12180 AT2G32240	MIND1	6	#N/A	AT3G12180	535	AT3G12180	Cornichon	Cornichon	4	3	plasma membrane	No	AT2G32240	6	AT2G32240	Unknown	Unknown	2	1	nucleus	Yes	NO DATA	NO DATA
AT3G12180 AT3G07525	MIND1	6	#N/A	AT3G12180	535	AT3G12180	Cornichon	Cornichon	4	3	plasma membrane	No	AT3G07525	4	ATG10	Unknown	Unknown	2	1	cytosol	Yes	NO DATA	NO DATA
AT3G12180 AT5G44650	MIND1	6	#N/A	AT3G12180	535	AT3G12180	Cornichon	Cornichon	4	3	plasma membrane	No	AT5G44650	12	CEST	Unknown	Unknown	2	1	plastid	Yes	NO	NO
AT3G12180 AT3G52850	MIND1	5	#N/A	AT3G12180	535	AT3G12180	Cornichon	Cornichon	4	3	plasma membrane	No	AT3G52850	29	VSR1	Vacuolar sorting	Trafficking	2	1	vacuole	Yes	NO	NO
AT3G12180 AT5G55290	MIND1	3	#N/A	AT3G12180	535	AT3G12180	Cornichon	Cornichon	4	3	plasma membrane	No	AT5G55290	28	VHA-e1	V-ATPase	ATPase	2	1	extracellular	No	No	Yes
AT3G12180 AT5G55630	MIND1	5	#N/A	AT3G12180	535	AT3G12180	Cornichon	Cornichon	4	3	plasma membrane	No	AT5G55630	19	TPK1	Voltage Gated Ion Channel (VIC)	Transporter	5	4	vacuole	Yes	NO	NO
AT3G12180 AT1G32410	MIND1	#N/A	#N/A	AT3G12180	535	AT3G12180	Cornichon	Cornichon	4	3	plasma membrane	No	AT1G32410	10	AT1G32410	VPS55 family protein	Trafficking	4	3	vacuole	No	No	No
AT3G12180 AT3G52640	MIND1	#N/A	#N/A	AT3G12180	535	AT3G12180	Cornichon	Cornichon	4	3	plasma membrane	No	AT3G52640	32	AT3G52640	Zn-dependent exopeptidases superfamily protein	Peptidase	2	1	plasma membrane	No	Yes	Yes
